# Supplementary material for: 9-(3-Methoxy­phen­yl)-6,6-dimethyl-4-phenyl-2,3,5,6,7,9-hexa­hydro­thieno[3,2-b]quinolin-8(4H)-one 1,1-dioxide
Source: Acta Crystallogr Sect E Struct Rep Online. 2010 Feb 6;66(Pt 3):o527. doi: 10.1107/S1600536810003600 (PMC2983674; doi:10.1107/S1600536810003600)
Supplement: Supplementary file 1 [file e-66-0o527-sup1.cif]

##############################################################################
###                                                                        ###
###        Electronic paper (Acta Crystallographica Section E)             ###
###                                                                        ###
##############################################################################
#                                                                            #
# This CIF contains the data in a paper accepted for publication in Acta     #
# Crystallographica Section E. It conforms to the requirements of Notes      #
# for Authors for Section E, and has been peer reviewed under the auspices   #
# of the IUCr Commission on Journals.                                        #
#                                                                            #
# Full details of the Crystallographic Information File format               #
# are given in the paper "The Crystallographic Information File (CIF):       #
# a New Standard Archive File for Crystallography" by S. R. Hall, F. H.      #
# Allen and I. D. Brown [Acta Cryst. (1991), A47, 655-685].                  #
#                                                                            #
# The current version of the core CIF dictionary is obtainable from          #
# ftp://ftp.iucr.org/pub/cif_core.dic. The current version number is 2.4.    #
#                                                                            #
# Software is freely available for graphical display of the structure(s) in  #
# this CIF.  For information consult the CIF home page http://www.iucr.org/  #
# cif/home.html                                                              #
#                                                                            #
# This file may be used for bona fide research purposes within the           #
# scientific community so long as proper attribution is given to the journal # 
# article from which it was obtained.                                        #
#                                                                            #
##############################################################################
                                             
data_I
_audit_creation_method     SHELXL-97
_chemical_name_systematic
;
9-(3-Methoxyphenyl)-6,6-dimethyl-4-phenyl-2,3,5,6,7,9-
hexahydrothieno[3,2-<i>b</i>]quinolin-8(4<i>H</i>)-one 1,1-dioxide
;
_chemical_name_common     ?
_chemical_formula_moiety     'C26 H27 N O4 S'
_chemical_formula_sum     'C26 H27 N O4 S'
_chemical_formula_iupac     'C26 H27 N O4 S'
_chemical_formula_weight     449.55
_chemical_melting_point     ?
_symmetry_cell_setting     monoclinic
_symmetry_space_group_name_H-M     'P 21/n'
_symmetry_space_group_name_Hall     '-P 2yn'
loop_
    _symmetry_equiv_pos_as_xyz
    'x, y, z'
    '-x+1/2, y+1/2, -z+1/2'
    '-x, -y, -z'
    'x-1/2, -y-1/2, z-1/2'
_cell_length_a     11.2488(14)
_cell_length_b     14.8013(18)
_cell_length_c     13.3866(16)
_cell_angle_alpha     90.00
_cell_angle_beta     92.747(7)
_cell_angle_gamma     90.00
_cell_volume     2226.3(5)
_cell_formula_units_Z     4
_cell_measurement_reflns_used     6501
_cell_measurement_theta_min     2.1
_cell_measurement_theta_max     27.9
_cell_measurement_temperature     113(2)
_exptl_crystal_description     prism
_exptl_crystal_colour     colourless
_exptl_crystal_size_max     0.20
_exptl_crystal_size_mid     0.14
_exptl_crystal_size_min     0.12
_exptl_crystal_density_diffrn     1.341
_exptl_crystal_density_meas     ?
_exptl_crystal_density_method     'not measured'
_exptl_crystal_F_000     952
_exptl_absorpt_coefficient_mu     0.179
_exptl_absorpt_correction_type     multi-scan
_exptl_absorpt_process_details     '(CrystalClear; Rigaku/MSC, 2005)'
_exptl_absorpt_correction_T_min     0.9650
_exptl_absorpt_correction_T_max     0.9788
_exptl_special_details
;
;
_diffrn_ambient_temperature     113(2)
_diffrn_radiation_type     MoK\a
_diffrn_radiation_wavelength     0.71070
_diffrn_radiation_source     'rotating anode'
_diffrn_radiation_monochromator     confocal
_diffrn_measurement_device_type     'Rigaku Saturn CCD area-detector'
_diffrn_measurement_method     '\w and \f scans'
_diffrn_detector_area_resol_mean     7.31
_diffrn_reflns_number     14414
_diffrn_reflns_av_R_equivalents     0.0416
_diffrn_reflns_av_sigmaI/netI     0.0525
_diffrn_reflns_theta_min     2.05
_diffrn_reflns_theta_max     27.00
_diffrn_reflns_theta_full     27.00
_diffrn_measured_fraction_theta_max     0.996
_diffrn_measured_fraction_theta_full     0.996
_diffrn_reflns_limit_h_min     -14
_diffrn_reflns_limit_h_max     14
_diffrn_reflns_limit_k_min     -18
_diffrn_reflns_limit_k_max     18
_diffrn_reflns_limit_l_min     -17
_diffrn_reflns_limit_l_max     17
_diffrn_standards_number     ?
_diffrn_standards_interval_count     ?
_diffrn_standards_interval_time     ?
_diffrn_standards_decay_%     ?
_refine_special_details
;
Refinement of <i>F</i>^2^ against ALL reflections. The weighted <i>R</i>-factor
<i>wR</i> and goodness of fit <i>S</i> are based on <i>F</i>^2^, conventional
<i>R</i>-factors <i>R</i> are based on <i>F</i>, with <i>F</i> set to zero for
negative <i>F</i>^2^. The threshold expression of <i>F</i>^2^ >
\s(<i>F</i>^2^) is used only for calculating <i>R</i>-factors(gt) <i>etc</i>.
and is not relevant to the choice of reflections for refinement.
<i>R</i>-factors based on <i>F</i>^2^ are statistically about twice as large
as those based on <i>F</i>, and <i>R</i>- factors based on ALL data will be
even larger.
;
_reflns_number_total     4843
_reflns_number_gt     3756
_reflns_threshold_expression     I>2sigma(I)
_refine_ls_structure_factor_coef     Fsqd
_refine_ls_matrix_type     full
_refine_ls_R_factor_all     0.0664
_refine_ls_R_factor_gt     0.0489
_refine_ls_wR_factor_gt     0.1164
_refine_ls_wR_factor_ref     0.1250
_refine_ls_goodness_of_fit_ref     1.041
_refine_ls_restrained_S_all     1.041
_refine_ls_number_reflns     4843
_refine_ls_number_parameters     293
_refine_ls_number_restraints     0
_refine_ls_hydrogen_treatment     constr
_refine_ls_weighting_scheme     calc
_refine_ls_weighting_details
                 'calc w=1/[\s^2^(Fo^2^)+(0.0695P)^2^] where P=(Fo^2^+2Fc^2^)/3'
_atom_sites_solution_hydrogens     geom
_atom_sites_solution_primary     direct
_atom_sites_solution_secondary     difmap
_refine_ls_shift/su_max     0.000
_refine_ls_shift/su_mean     0.000
_refine_diff_density_max     0.235
_refine_diff_density_min     -0.504
_refine_ls_extinction_method     none
_refine_ls_extinction_coef     ?
loop_
    _atom_type_symbol
    _atom_type_description
    _atom_type_scat_dispersion_real
    _atom_type_scat_dispersion_imag
    _atom_type_scat_source
    'C' 'C' 0.0033 0.0016
                         'International Tables Vol C Tables 4.2.6.8 and 6.1.1.4'
    'H' 'H' 0.0000 0.0000
                         'International Tables Vol C Tables 4.2.6.8 and 6.1.1.4'
    'N' 'N' 0.0061 0.0033
                         'International Tables Vol C Tables 4.2.6.8 and 6.1.1.4'
    'O' 'O' 0.0106 0.0060
                         'International Tables Vol C Tables 4.2.6.8 and 6.1.1.4'
    'S' 'S' 0.1246 0.1234
                         'International Tables Vol C Tables 4.2.6.8 and 6.1.1.4'
_computing_data_collection     'CrystalClear (Rigaku/MSC, 2005)'
_computing_cell_refinement     'CrystalClear (Rigaku/MSC, 2005)'
_computing_data_reduction     'CrystalClear (Rigaku/MSC, 2005)'
_computing_structure_solution     'SHELXS97 (Sheldrick, 2008)'
_computing_structure_refinement     'SHELXL97 (Sheldrick, 2008)'
_computing_molecular_graphics     'SHELXTL (Sheldrick, 2008)'
_computing_publication_material     'SHELXTL (Sheldrick, 2008)'
loop_
    _atom_site_type_symbol
    _atom_site_label
    _atom_site_fract_x
    _atom_site_fract_y
    _atom_site_fract_z
    _atom_site_U_iso_or_equiv
    _atom_site_adp_type
    _atom_site_calc_flag
    _atom_site_refinement_flags
    _atom_site_occupancy
    _atom_site_disorder_assembly
    _atom_site_disorder_group
    S S1 0.50415(4) 0.22372(3) -0.24228(3) 0.02432(15) Uani d . 1 . .
    O O1 0.67631(11) 0.38885(9) 0.10478(10) 0.0322(3) Uani d . 1 . .
    O O2 0.60626(12) 0.26632(10) -0.28274(10) 0.0340(4) Uani d . 1 . .
    O O3 0.51009(13) 0.12739(9) -0.22990(10) 0.0362(4) Uani d . 1 . .
    O O4 0.82561(12) 0.04112(9) 0.02547(11) 0.0367(4) Uani d . 1 . .
    N N1 0.29857(13) 0.34280(10) -0.05766(10) 0.0227(3) Uani d . 1 . .
    C C1 0.37176(16) 0.37342(12) 0.02191(12) 0.0204(4) Uani d . 1 . .
    C C2 0.49043(15) 0.35533(11) 0.02666(12) 0.0207(4) Uani d . 1 . .
    C C3 0.54944(16) 0.28912(12) -0.04180(12) 0.0203(4) Uani d . 1 . .
    H H3 0.6250 0.3166 -0.0640 0.024 Uiso calc R 1 . .
    C C4 0.46602(16) 0.27653(11) -0.13172(12) 0.0203(4) Uani d . 1 . .
    C C5 0.35101(16) 0.29912(12) -0.13692(12) 0.0211(4) Uani d . 1 . .
    C C6 0.31187(16) 0.42871(13) 0.09903(12) 0.0261(4) Uani d . 1 . .
    H H6A 0.2341 0.4009 0.1120 0.031 Uiso calc R 1 . .
    H H6B 0.2965 0.4901 0.0719 0.031 Uiso calc R 1 . .
    C C7 0.38522(16) 0.43672(13) 0.19812(12) 0.0253(4) Uani d . 1 . .
    C C8 0.51206(17) 0.46420(13) 0.17341(13) 0.0267(4) Uani d . 1 . .
    H H8A 0.5100 0.5256 0.1441 0.032 Uiso calc R 1 . .
    H H8B 0.5622 0.4666 0.2362 0.032 Uiso calc R 1 . .
    C C9 0.56777(17) 0.40077(12) 0.10200(13) 0.0234(4) Uani d . 1 . .
    C C10 0.32863(19) 0.50833(15) 0.26286(14) 0.0377(5) Uani d . 1 . .
    H H10A 0.3274 0.5664 0.2277 0.057 Uiso calc R 1 . .
    H H10B 0.3751 0.5142 0.3263 0.057 Uiso calc R 1 . .
    H H10C 0.2470 0.4903 0.2761 0.057 Uiso calc R 1 . .
    C C11 0.38867(18) 0.34685(14) 0.25481(14) 0.0322(5) Uani d . 1 . .
    H H11A 0.4339 0.3544 0.3187 0.048 Uiso calc R 1 . .
    H H11B 0.4270 0.3009 0.2147 0.048 Uiso calc R 1 . .
    H H11C 0.3073 0.3278 0.2673 0.048 Uiso calc R 1 . .
    C C12 0.57895(15) 0.19902(12) 0.00974(12) 0.0212(4) Uani d . 1 . .
    C C13 0.68665(15) 0.15746(12) -0.00304(13) 0.0223(4) Uani d . 1 . .
    H H13 0.7437 0.1860 -0.0425 0.027 Uiso calc R 1 . .
    C C14 0.71314(17) 0.07423(12) 0.04109(13) 0.0260(4) Uani d . 1 . .
    C C15 0.63009(18) 0.03180(13) 0.09773(14) 0.0301(5) Uani d . 1 . .
    H H15 0.6474 -0.0251 0.1278 0.036 Uiso calc R 1 . .
    C C16 0.52138(18) 0.07310(13) 0.11024(14) 0.0306(5) Uani d . 1 . .
    H H16 0.4640 0.0441 0.1490 0.037 Uiso calc R 1 . .
    C C17 0.49544(17) 0.15579(13) 0.06716(14) 0.0272(4) Uani d . 1 . .
    H H17 0.4206 0.1835 0.0765 0.033 Uiso calc R 1 . .
    C C18 0.8431(2) -0.05287(14) 0.04084(17) 0.0420(6) Uani d . 1 . .
    H H18A 0.8341 -0.0673 0.1115 0.063 Uiso calc R 1 . .
    H H18B 0.9233 -0.0696 0.0220 0.063 Uiso calc R 1 . .
    H H18C 0.7841 -0.0867 -0.0004 0.063 Uiso calc R 1 . .
    C C19 0.27918(16) 0.27641(13) -0.23133(13) 0.0259(4) Uani d . 1 . .
    H H19A 0.2288 0.3283 -0.2531 0.031 Uiso calc R 1 . .
    H H19B 0.2272 0.2237 -0.2206 0.031 Uiso calc R 1 . .
    C C20 0.36954(17) 0.25471(14) -0.30969(13) 0.0272(4) Uani d . 1 . .
    H H20A 0.3827 0.3082 -0.3522 0.033 Uiso calc R 1 . .
    H H20B 0.3406 0.2043 -0.3530 0.033 Uiso calc R 1 . .
    C C21 0.17165(15) 0.35858(12) -0.06443(12) 0.0191(4) Uani d . 1 . .
    C C22 0.12586(16) 0.43661(12) -0.10791(13) 0.0249(4) Uani d . 1 . .
    H H22 0.1775 0.4823 -0.1304 0.030 Uiso calc R 1 . .
    C C23 0.00324(17) 0.44714(14) -0.11823(14) 0.0313(5) Uani d . 1 . .
    H H23 -0.0294 0.5006 -0.1477 0.038 Uiso calc R 1 . .
    C C24 -0.07112(17) 0.38065(14) -0.08602(14) 0.0310(5) Uani d . 1 . .
    H H24 -0.1549 0.3878 -0.0945 0.037 Uiso calc R 1 . .
    C C25 -0.02438(18) 0.30363(14) -0.04146(14) 0.0302(5) Uani d . 1 . .
    H H25 -0.0761 0.2582 -0.0186 0.036 Uiso calc R 1 . .
    C C26 0.09729(17) 0.29238(12) -0.02991(13) 0.0243(4) Uani d . 1 . .
    H H26 0.1296 0.2397 0.0014 0.029 Uiso calc R 1 . .
loop_
    _atom_site_aniso_label
    _atom_site_aniso_U_11
    _atom_site_aniso_U_22
    _atom_site_aniso_U_33
    _atom_site_aniso_U_12
    _atom_site_aniso_U_13
    _atom_site_aniso_U_23
    S1 0.0256(3) 0.0268(3) 0.0206(2) 0.0037(2) 0.00181(18) -0.00228(17)
    O1 0.0230(8) 0.0349(8) 0.0380(8) -0.0037(6) -0.0065(6) -0.0019(6)
    O2 0.0275(8) 0.0469(9) 0.0284(7) -0.0030(7) 0.0088(6) -0.0039(6)
    O3 0.0512(10) 0.0241(8) 0.0331(7) 0.0076(7) -0.0011(6) -0.0037(6)
    O4 0.0319(8) 0.0281(8) 0.0498(9) 0.0111(6) 0.0000(7) 0.0000(6)
    N1 0.0185(8) 0.0308(9) 0.0186(7) 0.0034(7) -0.0010(6) -0.0043(6)
    C1 0.0239(10) 0.0198(9) 0.0175(8) -0.0001(8) -0.0004(7) 0.0021(7)
    C2 0.0239(10) 0.0200(9) 0.0180(8) -0.0002(8) -0.0013(7) 0.0024(7)
    C3 0.0175(9) 0.0229(9) 0.0205(8) -0.0008(8) 0.0004(7) 0.0013(7)
    C4 0.0229(10) 0.0201(9) 0.0179(8) 0.0007(8) 0.0009(7) 0.0011(7)
    C5 0.0233(10) 0.0233(10) 0.0166(8) 0.0001(8) -0.0002(7) 0.0000(7)
    C6 0.0270(10) 0.0309(11) 0.0200(9) 0.0056(9) -0.0019(7) -0.0029(7)
    C7 0.0289(10) 0.0285(10) 0.0184(8) -0.0006(9) -0.0011(7) -0.0010(7)
    C8 0.0335(11) 0.0257(10) 0.0205(8) -0.0053(9) -0.0039(7) 0.0005(7)
    C9 0.0265(11) 0.0217(10) 0.0219(8) -0.0033(8) -0.0017(7) 0.0071(7)
    C10 0.0452(13) 0.0437(13) 0.0241(10) 0.0038(10) -0.0005(9) -0.0104(9)
    C11 0.0328(11) 0.0409(12) 0.0229(9) -0.0069(10) 0.0015(8) 0.0045(8)
    C12 0.0200(9) 0.0230(9) 0.0203(8) -0.0004(8) -0.0030(7) -0.0004(7)
    C13 0.0207(10) 0.0237(10) 0.0222(8) -0.0030(8) -0.0016(7) 0.0000(7)
    C14 0.0281(10) 0.0224(10) 0.0266(9) 0.0040(9) -0.0062(7) -0.0036(7)
    C15 0.0410(12) 0.0212(10) 0.0272(9) -0.0015(9) -0.0067(8) 0.0030(7)
    C16 0.0371(12) 0.0283(11) 0.0266(9) -0.0071(10) 0.0019(8) 0.0043(8)
    C17 0.0240(10) 0.0294(11) 0.0281(9) -0.0008(9) 0.0007(8) 0.0015(8)
    C18 0.0487(14) 0.0300(12) 0.0463(13) 0.0140(11) -0.0088(10) 0.0000(10)
    C19 0.0223(10) 0.0343(11) 0.0208(9) 0.0036(8) -0.0027(7) -0.0048(7)
    C20 0.0294(11) 0.0332(11) 0.0190(8) 0.0032(9) -0.0002(7) -0.0027(8)
    C21 0.0173(9) 0.0237(10) 0.0161(8) 0.0025(8) -0.0004(6) -0.0023(7)
    C22 0.0273(10) 0.0244(10) 0.0232(9) -0.0014(9) 0.0024(7) 0.0024(7)
    C23 0.0300(11) 0.0340(12) 0.0296(10) 0.0097(10) -0.0028(8) 0.0008(8)
    C24 0.0183(10) 0.0429(12) 0.0319(10) 0.0014(9) 0.0007(8) -0.0072(9)
    C25 0.0287(11) 0.0360(12) 0.0265(10) -0.0094(10) 0.0073(8) -0.0042(8)
    C26 0.0284(11) 0.0238(10) 0.0209(8) 0.0010(8) 0.0018(7) 0.0000(7)
_geom_special_details
;
All e.s.d.'s (except the e.s.d. in the dihedral angle between two l.s. planes)
are estimated using the full covariance matrix. The cell e.s.d.'s are taken
into account individually in the estimation of e.s.d.'s in distances, angles
and torsion angles; correlations between e.s.d.'s in cell parameters are only
used when they are defined by crystal symmetry. An approximate (isotropic)
treatment of cell e.s.d.'s is used for estimating e.s.d.'s involving l.s.
planes.
;
loop_
    _geom_bond_atom_site_label_1
    _geom_bond_atom_site_label_2
    _geom_bond_site_symmetry_2
    _geom_bond_distance
    _geom_bond_publ_flag
    S1 O3 . 1.4367(14) ?
    S1 O2 . 1.4388(14) ?
    S1 C4 . 1.7453(17) ?
    S1 C20 . 1.7851(19) ?
    O1 C9 . 1.232(2) ?
    O4 C14 . 1.382(2) ?
    O4 C18 . 1.419(2) ?
    N1 C1 . 1.391(2) ?
    N1 C5 . 1.397(2) ?
    N1 C21 . 1.445(2) ?
    C1 C2 . 1.360(2) ?
    C1 C6 . 1.502(2) ?
    C2 C9 . 1.464(2) ?
    C2 C3 . 1.516(2) ?
    C3 C4 . 1.502(2) ?
    C3 C12 . 1.531(2) ?
    C3 H3 . 1.0000 ?
    C4 C5 . 1.335(2) ?
    C5 C19 . 1.505(2) ?
    C6 C7 . 1.533(2) ?
    C6 H6A . 0.9900 ?
    C6 H6B . 0.9900 ?
    C7 C10 . 1.527(3) ?
    C7 C11 . 1.531(3) ?
    C7 C8 . 1.535(3) ?
    C8 C9 . 1.499(2) ?
    C8 H8A . 0.9900 ?
    C8 H8B . 0.9900 ?
    C10 H10A . 0.9800 ?
    C10 H10B . 0.9800 ?
    C10 H10C . 0.9800 ?
    C11 H11A . 0.9800 ?
    C11 H11B . 0.9800 ?
    C11 H11C . 0.9800 ?
    C12 C13 . 1.377(2) ?
    C12 C17 . 1.397(2) ?
    C13 C14 . 1.392(2) ?
    C13 H13 . 0.9500 ?
    C14 C15 . 1.382(3) ?
    C15 C16 . 1.384(3) ?
    C15 H15 . 0.9500 ?
    C16 C17 . 1.378(3) ?
    C16 H16 . 0.9500 ?
    C17 H17 . 0.9500 ?
    C18 H18A . 0.9800 ?
    C18 H18B . 0.9800 ?
    C18 H18C . 0.9800 ?
    C19 C20 . 1.529(2) ?
    C19 H19A . 0.9900 ?
    C19 H19B . 0.9900 ?
    C20 H20A . 0.9900 ?
    C20 H20B . 0.9900 ?
    C21 C22 . 1.382(2) ?
    C21 C26 . 1.382(3) ?
    C22 C23 . 1.388(2) ?
    C22 H22 . 0.9500 ?
    C23 C24 . 1.374(3) ?
    C23 H23 . 0.9500 ?
    C24 C25 . 1.379(3) ?
    C24 H24 . 0.9500 ?
    C25 C26 . 1.380(3) ?
    C25 H25 . 0.9500 ?
    C26 H26 . 0.9500 ?
loop_
    _geom_angle_atom_site_label_1
    _geom_angle_atom_site_label_2
    _geom_angle_atom_site_label_3
    _geom_angle_site_symmetry_1
    _geom_angle_site_symmetry_3
    _geom_angle
    _geom_angle_publ_flag
    O3 S1 O2 . . 116.41(8) ?
    O3 S1 C4 . . 111.02(8) ?
    O2 S1 C4 . . 110.86(8) ?
    O3 S1 C20 . . 110.30(9) ?
    O2 S1 C20 . . 111.73(9) ?
    C4 S1 C20 . . 94.40(8) ?
    C14 O4 C18 . . 116.59(15) ?
    C1 N1 C5 . . 118.46(14) ?
    C1 N1 C21 . . 122.83(14) ?
    C5 N1 C21 . . 118.62(14) ?
    C2 C1 N1 . . 121.02(15) ?
    C2 C1 C6 . . 123.14(15) ?
    N1 C1 C6 . . 115.82(15) ?
    C1 C2 C9 . . 119.43(16) ?
    C1 C2 C3 . . 123.79(15) ?
    C9 C2 C3 . . 116.78(15) ?
    C4 C3 C2 . . 106.85(14) ?
    C4 C3 C12 . . 111.52(14) ?
    C2 C3 C12 . . 112.49(14) ?
    C4 C3 H3 . . 108.6 ?
    C2 C3 H3 . . 108.6 ?
    C12 C3 H3 . . 108.6 ?
    C5 C4 C3 . . 125.27(15) ?
    C5 C4 S1 . . 110.17(13) ?
    C3 C4 S1 . . 124.45(13) ?
    C4 C5 N1 . . 121.31(16) ?
    C4 C5 C19 . . 117.90(15) ?
    N1 C5 C19 . . 120.79(15) ?
    C1 C6 C7 . . 113.35(15) ?
    C1 C6 H6A . . 108.9 ?
    C7 C6 H6A . . 108.9 ?
    C1 C6 H6B . . 108.9 ?
    C7 C6 H6B . . 108.9 ?
    H6A C6 H6B . . 107.7 ?
    C10 C7 C11 . . 108.85(15) ?
    C10 C7 C6 . . 108.84(15) ?
    C11 C7 C6 . . 111.20(15) ?
    C10 C7 C8 . . 110.82(16) ?
    C11 C7 C8 . . 109.59(15) ?
    C6 C7 C8 . . 107.54(14) ?
    C9 C8 C7 . . 113.13(15) ?
    C9 C8 H8A . . 109.0 ?
    C7 C8 H8A . . 109.0 ?
    C9 C8 H8B . . 109.0 ?
    C7 C8 H8B . . 109.0 ?
    H8A C8 H8B . . 107.8 ?
    O1 C9 C2 . . 120.68(16) ?
    O1 C9 C8 . . 120.96(16) ?
    C2 C9 C8 . . 118.34(16) ?
    C7 C10 H10A . . 109.5 ?
    C7 C10 H10B . . 109.5 ?
    H10A C10 H10B . . 109.5 ?
    C7 C10 H10C . . 109.5 ?
    H10A C10 H10C . . 109.5 ?
    H10B C10 H10C . . 109.5 ?
    C7 C11 H11A . . 109.5 ?
    C7 C11 H11B . . 109.5 ?
    H11A C11 H11B . . 109.5 ?
    C7 C11 H11C . . 109.5 ?
    H11A C11 H11C . . 109.5 ?
    H11B C11 H11C . . 109.5 ?
    C13 C12 C17 . . 118.86(17) ?
    C13 C12 C3 . . 120.42(15) ?
    C17 C12 C3 . . 120.66(16) ?
    C12 C13 C14 . . 120.95(16) ?
    C12 C13 H13 . . 119.5 ?
    C14 C13 H13 . . 119.5 ?
    O4 C14 C15 . . 124.72(17) ?
    O4 C14 C13 . . 115.37(16) ?
    C15 C14 C13 . . 119.89(17) ?
    C14 C15 C16 . . 119.33(18) ?
    C14 C15 H15 . . 120.3 ?
    C16 C15 H15 . . 120.3 ?
    C17 C16 C15 . . 120.80(18) ?
    C17 C16 H16 . . 119.6 ?
    C15 C16 H16 . . 119.6 ?
    C16 C17 C12 . . 120.16(18) ?
    C16 C17 H17 . . 119.9 ?
    C12 C17 H17 . . 119.9 ?
    O4 C18 H18A . . 109.5 ?
    O4 C18 H18B . . 109.5 ?
    H18A C18 H18B . . 109.5 ?
    O4 C18 H18C . . 109.5 ?
    H18A C18 H18C . . 109.5 ?
    H18B C18 H18C . . 109.5 ?
    C5 C19 C20 . . 105.97(15) ?
    C5 C19 H19A . . 110.5 ?
    C20 C19 H19A . . 110.5 ?
    C5 C19 H19B . . 110.5 ?
    C20 C19 H19B . . 110.5 ?
    H19A C19 H19B . . 108.7 ?
    C19 C20 S1 . . 106.42(12) ?
    C19 C20 H20A . . 110.4 ?
    S1 C20 H20A . . 110.4 ?
    C19 C20 H20B . . 110.4 ?
    S1 C20 H20B . . 110.4 ?
    H20A C20 H20B . . 108.6 ?
    C22 C21 C26 . . 120.93(17) ?
    C22 C21 N1 . . 120.58(16) ?
    C26 C21 N1 . . 118.45(16) ?
    C21 C22 C23 . . 118.96(17) ?
    C21 C22 H22 . . 120.5 ?
    C23 C22 H22 . . 120.5 ?
    C24 C23 C22 . . 120.34(18) ?
    C24 C23 H23 . . 119.8 ?
    C22 C23 H23 . . 119.8 ?
    C23 C24 C25 . . 120.17(18) ?
    C23 C24 H24 . . 119.9 ?
    C25 C24 H24 . . 119.9 ?
    C24 C25 C26 . . 120.24(18) ?
    C24 C25 H25 . . 119.9 ?
    C26 C25 H25 . . 119.9 ?
    C25 C26 C21 . . 119.34(17) ?
    C25 C26 H26 . . 120.3 ?
    C21 C26 H26 . . 120.3 ?
loop_
    _geom_torsion_atom_site_label_1
    _geom_torsion_atom_site_label_2
    _geom_torsion_atom_site_label_3
    _geom_torsion_atom_site_label_4
    _geom_torsion_site_symmetry_1
    _geom_torsion_site_symmetry_2
    _geom_torsion_site_symmetry_3
    _geom_torsion_site_symmetry_4
    _geom_torsion
    _geom_torsion_publ_flag
    C5 N1 C1 C2 . . . . -5.1(2) ?
    C21 N1 C1 C2 . . . . 178.44(16) ?
    C5 N1 C1 C6 . . . . 173.45(15) ?
    C21 N1 C1 C6 . . . . -3.0(2) ?
    N1 C1 C2 C9 . . . . 169.93(15) ?
    C6 C1 C2 C9 . . . . -8.5(3) ?
    N1 C1 C2 C3 . . . . -10.6(3) ?
    C6 C1 C2 C3 . . . . 170.97(16) ?
    C1 C2 C3 C4 . . . . 19.8(2) ?
    C9 C2 C3 C4 . . . . -160.73(14) ?
    C1 C2 C3 C12 . . . . -102.88(19) ?
    C9 C2 C3 C12 . . . . 76.58(19) ?
    C2 C3 C4 C5 . . . . -16.6(2) ?
    C12 C3 C4 C5 . . . . 106.73(19) ?
    C2 C3 C4 S1 . . . . 167.50(12) ?
    C12 C3 C4 S1 . . . . -69.21(19) ?
    O3 S1 C4 C5 . . . . -101.22(14) ?
    O2 S1 C4 C5 . . . . 127.76(13) ?
    C20 S1 C4 C5 . . . . 12.50(14) ?
    O3 S1 C4 C3 . . . . 75.25(16) ?
    O2 S1 C4 C3 . . . . -55.77(17) ?
    C20 S1 C4 C3 . . . . -171.03(15) ?
    C3 C4 C5 N1 . . . . 3.8(3) ?
    S1 C4 C5 N1 . . . . -179.73(14) ?
    C3 C4 C5 C19 . . . . -176.43(16) ?
    S1 C4 C5 C19 . . . . 0.0(2) ?
    C1 N1 C5 C4 . . . . 8.5(2) ?
    C21 N1 C5 C4 . . . . -174.82(16) ?
    C1 N1 C5 C19 . . . . -171.20(16) ?
    C21 N1 C5 C19 . . . . 5.4(2) ?
    C2 C1 C6 C7 . . . . -18.6(2) ?
    N1 C1 C6 C7 . . . . 162.88(15) ?
    C1 C6 C7 C10 . . . . 169.02(16) ?
    C1 C6 C7 C11 . . . . -71.1(2) ?
    C1 C6 C7 C8 . . . . 48.9(2) ?
    C10 C7 C8 C9 . . . . -174.50(15) ?
    C11 C7 C8 C9 . . . . 65.35(19) ?
    C6 C7 C8 C9 . . . . -55.65(19) ?
    C1 C2 C9 O1 . . . . -176.51(16) ?
    C3 C2 C9 O1 . . . . 4.0(2) ?
    C1 C2 C9 C8 . . . . 1.6(2) ?
    C3 C2 C9 C8 . . . . -177.86(14) ?
    C7 C8 C9 O1 . . . . -150.05(16) ?
    C7 C8 C9 C2 . . . . 31.8(2) ?
    C4 C3 C12 C13 . . . . 102.89(19) ?
    C2 C3 C12 C13 . . . . -137.09(17) ?
    C4 C3 C12 C17 . . . . -74.5(2) ?
    C2 C3 C12 C17 . . . . 45.5(2) ?
    C17 C12 C13 C14 . . . . -0.7(3) ?
    C3 C12 C13 C14 . . . . -178.12(16) ?
    C18 O4 C14 C15 . . . . 20.7(3) ?
    C18 O4 C14 C13 . . . . -160.75(17) ?
    C12 C13 C14 O4 . . . . -177.86(16) ?
    C12 C13 C14 C15 . . . . 0.7(3) ?
    O4 C14 C15 C16 . . . . 178.14(17) ?
    C13 C14 C15 C16 . . . . -0.3(3) ?
    C14 C15 C16 C17 . . . . -0.1(3) ?
    C15 C16 C17 C12 . . . . 0.2(3) ?
    C13 C12 C17 C16 . . . . 0.2(3) ?
    C3 C12 C17 C16 . . . . 177.65(17) ?
    C4 C5 C19 C20 . . . . -15.2(2) ?
    N1 C5 C19 C20 . . . . 164.53(16) ?
    C5 C19 C20 S1 . . . . 22.30(18) ?
    O3 S1 C20 C19 . . . . 93.82(14) ?
    O2 S1 C20 C19 . . . . -135.03(13) ?
    C4 S1 C20 C19 . . . . -20.51(14) ?
    C1 N1 C21 C22 . . . . 87.6(2) ?
    C5 N1 C21 C22 . . . . -88.9(2) ?
    C1 N1 C21 C26 . . . . -94.8(2) ?
    C5 N1 C21 C26 . . . . 88.66(19) ?
    C26 C21 C22 C23 . . . . -1.1(3) ?
    N1 C21 C22 C23 . . . . 176.38(15) ?
    C21 C22 C23 C24 . . . . -0.3(3) ?
    C22 C23 C24 C25 . . . . 1.2(3) ?
    C23 C24 C25 C26 . . . . -0.7(3) ?
    C24 C25 C26 C21 . . . . -0.7(3) ?
    C22 C21 C26 C25 . . . . 1.6(3) ?
    N1 C21 C26 C25 . . . . -175.93(15) ?
loop_
    _geom_hbond_atom_site_label_D
    _geom_hbond_atom_site_label_H
    _geom_hbond_atom_site_label_A
    _geom_hbond_site_symmetry_A
    _geom_hbond_distance_DH
    _geom_hbond_distance_HA
    _geom_hbond_distance_DA
    _geom_hbond_angle_DHA
    C22 H22 O1 3_665 0.95 2.53 3.409(2) 153.8
    C23 H23 O3 2_554 0.95 2.51 3.353(2) 148.3
data_global
_journal_date_recd_electronic     2010-01-18
_journal_date_accepted     2010-01-29
_journal_name_full     'Acta Crystallographica, Section E'
_journal_year     2010
_journal_volume     66
_journal_issue      3
_journal_page_first     o527
_journal_page_last     o527
_journal_paper_category     QO
_journal_coeditor_code     HG2633
_publ_contact_author_name     'Shun-Hua Wang'
_publ_contact_author_address
;
School of Mechatronic Engineering
Lanzhou Jiaotong University
Lanzhou 730070
People's Republic of China
;
_publ_contact_author_email     'wangsh200912@163.com'
_publ_contact_author_fax     '+86-516-83403164'
_publ_contact_author_phone     '+86-516-83403165'
_publ_section_title
;\
9-(3-Methoxyphenyl)-6,6-dimethyl-4-phenyl-2,3,5,6,7,9-hexahydrothieno[3,2-\
<i>b</i>]quinolin-8(4<i>H</i>)-one 1,1-dioxide
;
loop_
    _publ_author_name
    _publ_author_footnote
    _publ_author_address
    'Wang, Shun-Hua' .
;
School of Mechatronic Engineering
Lanzhou Jiaotong University
Lanzhou 730070
People's Republic of China
;
    'Jiang, Yue-Ning' .
;
School of Civil Engineering
Lanzhou Jiaotong University
Lanzhou 730070
People's Republic of China
;
    'Zhang, Jiang-Na' .
;
School of Mechatronic Engineering
Lanzhou Jiaotong University
Lanzhou 730070
People's Republic of China
;
