# Supplementary material for: 9-(3-Methoxy­phen­yl)-6,6-dimethyl-4-phenyl-2,3,5,6,7,9-hexa­hydro­thieno[3,2-b]quinolin-8(4H)-one 1,1-dioxide
Source: Acta Crystallogr Sect E Struct Rep Online. 2010 Feb 6;66(Pt 3):o527. doi: 10.1107/S1600536810003600 (PMC2983674; doi:10.1107/S1600536810003600)
Supplement: Supplementary file 2 [file e-66-0o527-Isup2.hkl]

# 
# h,k,l, Fc-squared, Fo-squared, sigma(Fo-squared) and status flag 
# 
data_I
_shelx_title '  _r90923e' 
_shelx_refln_list_code          4 
_shelx_F_calc_maximum      182.88 
_exptl_crystal_F_000       952.00 
_reflns_d_resolution_high  0.7828 
 
loop_ 
 _symmetry_equiv_pos_as_xyz 
 'x, y, z' 
 '-x+1/2, y+1/2, -z+1/2' 
 '-x, -y, -z' 
 'x-1/2, -y-1/2, z-1/2' 
 
_cell_length_a    11.2488 
_cell_length_b    14.8013 
_cell_length_c    13.3866 
_cell_angle_alpha  90.000 
_cell_angle_beta   92.747 
_cell_angle_gamma  90.000 
 
_shelx_F_squared_multiplier     1.000 
 
loop_ 
 _refln_index_h 
 _refln_index_k 
 _refln_index_l 
 _refln_F_squared_calc 
 _refln_F_squared_meas 
 _refln_F_squared_sigma 
 _refln_observed_status 
   2   0   0    16071.89    13621.26    266.86 o 
   4   0   0      125.22       97.89     12.62 o 
   6   0   0    13900.56    14069.69    103.29 o 
   8   0   0     1215.61     1198.39     60.41 o 
  10   0   0     2558.23     2463.66     59.20 o 
  12   0   0      376.94      406.83     49.18 o 
  14   0   0      124.28       82.18     69.90 o 
   1   1   0       65.05       50.18     14.81 o 
   2   1   0      128.71      126.43      6.23 o 
   3   1   0    13699.12    11889.14    183.14 o 
   4   1   0      397.61      309.16      8.57 o 
   5   1   0        0.16        4.93      2.67 o 
   6   1   0       21.69       33.93      8.56 o 
   7   1   0      100.76       99.48      8.91 o 
   8   1   0       40.45       39.68     10.41 o 
   9   1   0      714.96      731.03     35.20 o 
  10   1   0      590.72      526.20     11.77 o 
  11   1   0       12.42        9.28      6.43 o 
  12   1   0      120.08       88.00     24.01 o 
  13   1   0      120.44      125.61     29.63 o 
  14   1   0       44.00       18.84     15.64 o 
   0   2   0     4841.77     4266.10     47.94 o 
   1   2   0    15903.97    13665.86    149.18 o 
   2   2   0     8581.46     7028.04     92.11 o 
   3   2   0      120.06      107.21      4.32 o 
   4   2   0     1049.92      959.89     21.95 o 
   5   2   0      921.78     1021.04     13.17 o 
   6   2   0      745.35      763.50     16.38 o 
   7   2   0       39.40       37.40      7.33 o 
   8   2   0      744.18      680.17     22.10 o 
   9   2   0       25.83       23.25      9.88 o 
  10   2   0      335.50      352.20     13.55 o 
  11   2   0     1039.21      975.47     45.11 o 
  12   2   0       14.32       12.94      5.70 o 
  13   2   0        5.23        3.29      7.36 o 
  14   2   0       74.65       42.53     21.88 o 
   1   3   0     1956.56     1656.65     35.90 o 
   2   3   0      436.14      401.86     20.05 o 
   3   3   0     1781.96     1628.87     19.67 o 
   4   3   0     1743.42     1735.15     17.65 o 
   5   3   0     2423.61     2142.74     27.70 o 
   6   3   0      720.85      794.95     15.65 o 
   7   3   0      218.89      203.16      8.62 o 
   8   3   0      829.25      846.30     49.42 o 
   9   3   0       68.89       67.11     14.13 o 
  10   3   0      193.95      177.26     15.47 o 
  11   3   0     1503.17     1495.56     61.28 o 
  12   3   0      155.78      116.64     21.71 o 
  13   3   0      279.93      283.47     46.55 o 
  14   3   0       20.88        5.76     20.46 o 
   0   4   0      569.52      476.42     13.42 o 
   1   4   0      753.94      706.02     13.74 o 
   2   4   0      892.87      833.59     13.76 o 
   3   4   0       20.72       13.98      4.03 o 
   4   4   0       37.69       48.85      1.41 o 
   5   4   0       23.21       30.26      3.96 o 
   6   4   0        1.52       11.51      3.12 o 
   7   4   0       36.19       40.58      6.77 o 
   8   4   0     1216.29     1216.30     43.20 o 
   9   4   0      200.80      216.86     15.22 o 
  10   4   0        0.29       -3.72     28.04 o 
  11   4   0      234.42      188.80     33.68 o 
  12   4   0        2.10       -0.51     10.43 o 
  13   4   0       28.47       31.71      9.06 o 
  14   4   0        5.51       23.31     13.72 o 
   1   5   0      184.48      150.29      5.59 o 
   2   5   0     1471.69     1364.92     26.52 o 
   3   5   0      200.21      161.40      4.87 o 
   4   5   0     2361.78     2270.91     31.57 o 
   5   5   0       42.80       66.09      8.55 o 
   6   5   0      225.46      205.78     14.47 o 
   7   5   0      164.24      158.27      3.80 o 
   8   5   0       85.82       80.53      6.06 o 
   9   5   0       85.09       86.22      6.68 o 
  10   5   0      858.82      758.37     46.71 o 
  11   5   0      747.92      642.53     27.82 o 
  12   5   0        4.64       12.54      8.17 o 
  13   5   0       43.47       48.36     16.64 o 
   0   6   0     1718.48     1750.27     26.41 o 
   1   6   0     2134.44     2142.49     44.38 o 
   2   6   0      509.04      477.62      4.63 o 
   3   6   0      105.96      108.83      3.96 o 
   4   6   0       11.83       21.94      4.32 o 
   5   6   0       23.56       18.54      6.73 o 
   6   6   0       68.42       68.00     14.97 o 
   7   6   0       21.60       20.05      4.83 o 
   8   6   0      306.61      284.05     10.51 o 
   9   6   0      225.38      213.32     39.53 o 
  10   6   0        2.48        2.68     10.43 o 
  11   6   0       62.21       49.50     28.35 o 
  12   6   0       23.66       23.42     17.03 o 
  13   6   0        0.03       -1.71     19.30 o 
   1   7   0      355.90      299.80      8.54 o 
   2   7   0       16.63        6.94      2.36 o 
   3   7   0     2034.05     2045.29     43.50 o 
   4   7   0      309.99      352.57      5.24 o 
   5   7   0      267.95      226.04     18.39 o 
   6   7   0      378.51      411.30      6.41 o 
   7   7   0      469.80      447.91     15.44 o 
   8   7   0        6.91       -2.01     22.96 o 
   9   7   0     1804.73     1763.91     41.89 o 
  10   7   0       85.53       84.82     29.58 o 
  11   7   0      314.92      267.49    134.70 o 
  12   7   0      178.12      160.84     54.62 o 
  13   7   0      121.84      110.07     36.28 o 
   0   8   0       35.00       56.86     20.14 o 
   1   8   0     1402.65     1544.72     26.23 o 
   2   8   0       99.06       98.55      5.15 o 
   3   8   0       66.12       53.52      2.85 o 
   4   8   0       22.11       21.49      3.53 o 
   5   8   0      373.64      350.48      5.92 o 
   6   8   0       52.40       51.56      6.30 o 
   7   8   0      143.34      137.63     23.23 o 
   8   8   0       22.65       26.68     10.54 o 
   9   8   0      346.38      303.02     71.66 o 
  10   8   0        3.24       -2.27     28.92 o 
  11   8   0       25.07       47.51     26.02 o 
  12   8   0       39.75       27.67     19.60 o 
  13   8   0        0.16       -4.68     15.01 o 
   1   9   0       65.15       37.11     10.15 o 
   2   9   0      119.28      154.89      6.48 o 
   3   9   0      766.88      739.68     11.77 o 
   4   9   0      297.02      294.19      4.79 o 
   5   9   0      142.51      128.63     11.34 o 
   6   9   0       34.68       30.47      7.41 o 
   7   9   0      290.68      271.86     11.76 o 
   8   9   0      410.19      346.52    128.94 o 
   9   9   0      274.68      270.62     96.20 o 
  10   9   0        0.23       13.10     13.06 o 
  11   9   0      569.51      839.74     54.47 o 
  12   9   0       79.35       66.61     27.93 o 
   0  10   0     1111.92     1212.59     34.76 o 
   1  10   0      203.89      181.05     13.56 o 
   2  10   0       45.59       46.14      8.23 o 
   3  10   0        0.60        1.94      2.35 o 
   4  10   0        8.00        6.91      5.03 o 
   5  10   0        0.08        0.94      4.46 o 
   6  10   0     1091.15     1005.86     26.23 o 
   7  10   0       11.91       28.33     20.20 o 
   8  10   0      571.37      587.23     39.79 o 
   9  10   0      425.09      421.05    147.76 o 
  10  10   0      361.20      321.19    142.11 o 
  11  10   0        4.48      -19.83     30.28 o 
  12  10   0       18.59       24.17     14.10 o 
   1  11   0       69.40       68.41     14.61 o 
   2  11   0      186.79      183.80     11.23 o 
   3  11   0      652.77      661.05     13.23 o 
   4  11   0      118.01      121.03     10.79 o 
   5  11   0      362.21      360.90      8.55 o 
   6  11   0        4.16      -27.60     23.39 o 
   7  11   0      284.54      285.15    110.85 o 
   8  11   0      100.06      104.86     33.69 o 
   9  11   0       12.80       26.18     23.12 o 
  10  11   0       36.88       46.97     36.50 o 
  11  11   0      403.63      597.49     93.10 o 
   0  12   0     1985.27     2049.80     50.21 o 
   1  12   0     1065.46     1095.44     81.78 o 
   2  12   0     1297.51     1363.03     35.41 o 
   3  12   0       32.56       33.31      6.61 o 
   4  12   0        8.82       10.51      4.64 o 
   5  12   0       47.62       97.77     26.20 o 
   6  12   0      245.69      288.50     41.36 o 
   7  12   0      573.97      471.76    171.29 o 
   8  12   0      121.73      118.72     75.95 o 
   9  12   0       18.37      -14.32     26.02 o 
  10  12   0       20.22       15.35     17.48 o 
  11  12   0      263.82      294.72     59.57 o 
   1  13   0       26.16       23.72      6.74 o 
   2  13   0        6.78        0.77      6.54 o 
   3  13   0       21.38       27.17      7.54 o 
   4  13   0       26.27       30.36      8.58 o 
   5  13   0      979.84     1108.67     47.91 o 
   6  13   0       10.95      -17.36     25.41 o 
   7  13   0      622.73      599.13     44.31 o 
   8  13   0        1.41      -18.05     32.04 o 
   9  13   0        4.91       16.80     25.62 o 
  10  13   0        1.09        5.44     27.57 o 
   0  14   0     1507.05     1547.35     57.52 o 
   1  14   0        2.21        0.97      3.93 o 
   2  14   0      246.05      227.02     10.51 o 
   3  14   0      310.89      272.63     26.10 o 
   4  14   0      488.24      488.97     26.84 o 
   5  14   0      154.91      146.66     42.33 o 
   6  14   0      201.85      196.85     69.45 o 
   7  14   0      307.46      229.97     69.71 o 
   8  14   0       82.41       76.24     28.09 o 
   9  14   0        0.04        7.93     14.01 o 
   1  15   0      132.20       86.86     19.72 o 
   2  15   0       75.23       54.16     12.31 o 
   3  15   0       10.34       11.40     14.18 o 
   4  15   0       14.42        6.10      5.62 o 
   5  15   0        5.51       17.29     12.58 o 
   6  15   0        8.95       29.74     17.38 o 
   7  15   0      342.69      410.13     26.97 o 
   8  15   0        1.37        1.54     14.41 o 
   0  16   0      236.55      260.07     16.15 o 
   1  16   0      285.85      294.90     16.78 o 
   2  16   0      172.31      148.24     58.60 o 
   3  16   0       87.31       71.56     21.01 o 
   4  16   0      615.11      559.74     53.09 o 
   5  16   0       33.79       38.64     15.89 o 
   6  16   0       83.52       94.01     42.97 o 
   7  16   0        6.95        7.42     14.83 o 
   1  17   0       16.41       19.94     20.00 o 
   2  17   0       32.18       28.56     17.57 o 
   3  17   0      586.03      768.78     33.47 o 
   4  17   0       26.56       19.53     22.62 o 
   5  17   0      147.66       87.39     48.41 o 
   6  17   0       87.95       63.88     50.65 o 
   2  18   0       46.75       40.45     14.83 o 
   3  18   0       12.64       10.53      6.94 o 
   4  18   0      123.35       95.64     63.11 o 
 -13   0   1      344.52      262.76    137.53 o 
 -11   0   1      193.51      174.14     28.98 o 
  -9   0   1      420.22      381.04     31.51 o 
  -7   0   1       46.32       51.12     24.81 o 
  -5   0   1     2090.71     2299.33     36.64 o 
  -3   0   1      276.18      301.62     14.41 o 
   1   0   1     2727.55     2634.41     37.41 o 
   3   0   1     4691.39     4239.28     82.68 o 
   5   0   1     5436.56     5601.73     64.74 o 
   7   0   1     1232.02     1226.70     47.81 o 
   9   0   1        8.83        5.01     13.03 o 
  11   0   1       67.50       82.70     21.57 o 
  13   0   1       51.40       54.69     23.70 o 
 -14   1   1       48.20       32.19     14.48 o 
 -13   1   1       62.86       43.44     19.48 o 
 -12   1   1       43.53       31.44      9.93 o 
 -11   1   1      116.13       82.69     13.82 o 
 -10   1   1       14.62       18.45      8.35 o 
  -9   1   1      498.56      530.14     17.04 o 
  -8   1   1       69.06       61.80     23.44 o 
  -7   1   1     2675.12     2656.35     64.83 o 
  -6   1   1      934.13     1136.84     38.34 o 
  -5   1   1     5560.35     5135.90     99.40 o 
  -4   1   1      547.97      566.28     14.97 o 
  -3   1   1     3147.38     2772.93     49.41 o 
  -2   1   1       38.20       41.41      3.12 o 
  -1   1   1     2633.81     2312.64     15.05 o 
   0   1   1     2722.76     2448.57     22.02 o 
   1   1   1     5119.04     4512.92     52.99 o 
   2   1   1     8153.98     7407.58     70.46 o 
   3   1   1      503.93      429.00      7.60 o 
   4   1   1      383.94      407.78      8.66 o 
   5   1   1        5.35        6.76      3.44 o 
   6   1   1     1200.12     1127.73     27.11 o 
   7   1   1      246.47      206.15      9.11 o 
   8   1   1       65.12       62.63     10.05 o 
   9   1   1     1653.63     1647.40     35.75 o 
  10   1   1      166.02      149.30     11.00 o 
  11   1   1      221.77      228.83     14.18 o 
  12   1   1       27.66       18.18      5.64 o 
  13   1   1      181.74      221.56     17.11 o 
  14   1   1       33.21       39.34     18.86 o 
 -14   2   1       49.15       31.52     26.52 o 
 -13   2   1       26.12       18.70      6.71 o 
 -12   2   1      100.45       74.33     20.35 o 
 -11   2   1       92.00       73.06     20.64 o 
 -10   2   1      894.97      874.71     20.90 o 
  -9   2   1      504.94      481.59     13.77 o 
  -8   2   1        0.10       -0.61      4.07 o 
  -7   2   1       27.84       25.72      5.99 o 
  -6   2   1     1123.44     1167.93     25.33 o 
  -5   2   1      101.46      110.87      7.83 o 
  -4   2   1        1.49        1.98      4.00 o 
  -3   2   1     2744.46     2449.82     19.64 o 
  -2   2   1     4859.88     4088.60     86.96 o 
  -1   2   1     3894.63     3364.81     28.73 o 
   0   2   1      800.62      762.36     12.17 o 
   1   2   1      185.25      141.38      3.30 o 
   2   2   1      101.92      105.44      4.22 o 
   3   2   1     1596.16     1532.47     13.31 o 
   4   2   1      363.04      354.00      5.60 o 
   5   2   1     1402.74     1552.80     22.14 o 
   6   2   1       17.35       34.98      8.13 o 
   7   2   1        2.06       16.55      3.89 o 
   8   2   1      348.62      356.00     15.80 o 
   9   2   1      207.21      198.73     14.51 o 
  10   2   1       20.55       13.82      4.61 o 
  11   2   1      128.50      139.19     13.64 o 
  12   2   1       24.64       21.86      8.37 o 
  13   2   1      251.19      282.89     31.06 o 
  14   2   1        1.91        7.04     14.85 o 
 -14   3   1        5.26       11.34     22.34 o 
 -13   3   1        1.41        3.40      9.11 o 
 -12   3   1       78.77       48.34     12.57 o 
 -11   3   1      175.07      168.24     39.16 o 
 -10   3   1       74.95       76.49     19.71 o 
  -9   3   1     1868.24     1924.33     39.65 o 
  -8   3   1        0.02        2.71      4.93 o 
  -7   3   1      486.23      473.24      7.88 o 
  -6   3   1     1283.42     1394.32     21.03 o 
  -5   3   1       21.66       19.61      3.68 o 
  -4   3   1     3338.41     3250.18     27.64 o 
  -3   3   1       45.04       56.14      3.68 o 
  -2   3   1      141.20      131.94      8.28 o 
  -1   3   1    27722.19    24794.95     99.01 o 
   0   3   1    13311.19    11971.90    237.74 o 
   1   3   1    33446.55    28687.34     86.93 o 
   2   3   1     2629.84     2337.68     30.70 o 
   3   3   1      214.42      294.32      9.32 o 
   4   3   1       29.59       29.36      3.93 o 
   5   3   1      927.52      982.11     13.34 o 
   6   3   1       34.33       44.37      7.20 o 
   7   3   1     1651.30     1874.23     37.31 o 
   8   3   1      594.42      623.37     17.46 o 
   9   3   1      380.90      372.14     15.57 o 
  10   3   1      266.57      276.19     14.81 o 
  11   3   1       23.38       28.93     12.72 o 
  12   3   1       25.86       15.10      8.34 o 
  13   3   1      101.86       93.19     28.75 o 
  14   3   1       27.49       24.82     11.03 o 
 -14   4   1      109.84       99.11     39.84 o 
 -13   4   1       38.84       31.54     17.79 o 
 -12   4   1      178.43      122.39     48.01 o 
 -11   4   1       97.83       68.94     32.21 o 
 -10   4   1       32.64       17.93      8.49 o 
  -9   4   1        0.04        4.34      2.80 o 
  -8   4   1      976.39      958.21     20.35 o 
  -7   4   1      489.05      489.88      6.06 o 
  -6   4   1     1024.77      977.49     18.76 o 
  -5   4   1      454.93      537.43     12.56 o 
  -4   4   1      420.70      390.28      6.59 o 
  -3   4   1     1894.55     1810.27     23.62 o 
  -2   4   1     2190.77     2015.87     22.16 o 
   0   4   1      375.00      497.27      8.71 o 
   1   4   1     2330.85     2213.82     40.57 o 
   2   4   1      730.47      626.31      9.35 o 
   3   4   1      465.29      415.08      6.17 o 
   4   4   1     1186.54     1095.02     21.77 o 
   5   4   1     1597.05     1661.16     26.06 o 
   6   4   1       90.67       74.62      4.27 o 
   7   4   1        0.78        2.49      5.37 o 
   8   4   1      143.40      154.72     17.92 o 
   9   4   1      938.18      969.59     19.89 o 
  10   4   1      296.16      308.64     11.13 o 
  11   4   1      363.48      360.58     40.22 o 
  12   4   1       31.02       32.60      9.48 o 
  13   4   1      228.44      165.63     55.23 o 
 -13   5   1       32.26       14.18      6.76 o 
 -12   5   1      120.04       80.96     41.04 o 
 -11   5   1      171.12      105.96     35.62 o 
 -10   5   1      382.99      455.97     27.30 o 
  -9   5   1      216.52      220.31     38.97 o 
  -8   5   1      318.68      306.39     15.05 o 
  -7   5   1      260.55      243.42      7.48 o 
  -6   5   1      137.47      128.95     16.23 o 
  -5   5   1       42.85       50.96      7.05 o 
  -4   5   1     1450.95     1381.79     19.32 o 
  -3   5   1      589.40      590.66     17.54 o 
  -2   5   1       71.21       67.93      1.80 o 
  -1   5   1     1177.84     1091.18     18.03 o 
   0   5   1      390.48      384.66      8.29 o 
   1   5   1      172.71      134.26      4.52 o 
   2   5   1     1901.72     1767.46     22.01 o 
   3   5   1       11.74       14.59      3.37 o 
   4   5   1     1931.36     1970.49     30.81 o 
   5   5   1       38.61       32.13      4.77 o 
   6   5   1       14.94        9.73      2.77 o 
   7   5   1       40.54       38.65      9.32 o 
   8   5   1       33.18       27.26      6.16 o 
   9   5   1        1.51        5.58      7.38 o 
  10   5   1      653.96      635.46     28.43 o 
  11   5   1        0.03       11.00      7.51 o 
  12   5   1      217.34      154.23     34.24 o 
  13   5   1       68.87       35.77     14.92 o 
 -13   6   1       60.12       41.98     14.62 o 
 -12   6   1      196.54      151.31     90.81 o 
 -11   6   1       75.28       83.90     33.92 o 
 -10   6   1       90.86       67.12     22.67 o 
  -9   6   1       37.69       43.17     11.67 o 
  -8   6   1      227.11      227.42      6.28 o 
  -7   6   1       48.92       47.53      7.02 o 
  -6   6   1      186.93      179.31      6.56 o 
  -5   6   1       46.10       54.92      4.23 o 
  -4   6   1      216.32      181.57     16.77 o 
  -3   6   1      135.63      159.15      7.89 o 
  -2   6   1      307.30      229.96      4.86 o 
  -1   6   1        0.39        3.31      2.71 o 
   0   6   1     2572.23     2888.07     42.62 o 
   1   6   1     1274.97     1336.15     19.02 o 
   2   6   1       47.32       34.83      6.18 o 
   3   6   1       23.09       24.93      4.17 o 
   4   6   1     1553.92     1471.95     18.37 o 
   5   6   1        0.08        1.26      5.27 o 
   6   6   1       31.34       36.26      4.67 o 
   7   6   1      457.72      475.81     12.89 o 
   8   6   1       14.11        7.20      9.81 o 
   9   6   1      431.11      492.28     23.06 o 
  10   6   1      298.00      329.58     48.46 o 
  11   6   1        4.62       10.57      5.91 o 
  12   6   1      288.98      199.44     56.87 o 
  13   6   1        0.00        7.88     12.47 o 
 -13   7   1       14.40       20.31     12.09 o 
 -12   7   1      160.15      191.79    107.05 o 
 -11   7   1       15.04       34.36     28.10 o 
 -10   7   1        3.00      -23.06     26.91 o 
  -9   7   1      817.71      738.37     24.94 o 
  -8   7   1      303.60      300.53     12.05 o 
  -7   7   1      797.65      824.47     22.66 o 
  -6   7   1        5.03        2.53      4.57 o 
  -5   7   1       93.70       90.48      5.46 o 
  -4   7   1      206.25      222.19     12.39 o 
  -3   7   1     1537.95     1640.16     22.00 o 
  -2   7   1      822.25      785.25     15.07 o 
  -1   7   1     3321.84     3511.69     56.51 o 
   0   7   1       14.27       12.96      3.44 o 
   1   7   1     2959.55     3040.36     52.25 o 
   2   7   1      722.01      821.19     25.31 o 
   3   7   1     1144.01     1136.58     27.59 o 
   4   7   1      183.23      202.00      4.60 o 
   5   7   1       35.20       17.00      6.15 o 
   6   7   1       65.14       54.07      4.04 o 
   7   7   1      822.29      807.99     28.23 o 
   8   7   1       45.40       36.42     11.60 o 
   9   7   1     1794.48     1939.34     56.55 o 
  10   7   1       23.93       19.73      7.75 o 
  11   7   1      105.96       79.79     20.60 o 
  12   7   1        0.49        5.92     21.59 o 
  13   7   1       23.34       13.82     10.09 o 
 -13   8   1       27.79        2.27     19.89 o 
 -12   8   1      434.11      551.02     62.16 o 
 -11   8   1        1.33      -21.26     28.27 o 
 -10   8   1      223.84      305.63     95.10 o 
  -9   8   1        0.84        9.59     14.74 o 
  -8   8   1      182.72      148.30     16.49 o 
  -7   8   1      618.95      533.89     32.77 o 
  -6   8   1     1484.54     1547.35    116.34 o 
  -5   8   1        8.64       11.25     14.38 o 
  -4   8   1      584.90      500.76     18.80 o 
  -3   8   1      134.04      121.56      4.89 o 
  -2   8   1        2.76       -0.45      3.10 o 
  -1   8   1        2.80        6.18      3.42 o 
   0   8   1       77.33       48.46      6.63 o 
   1   8   1      200.69      209.08      8.52 o 
   2   8   1      346.33      317.79      8.11 o 
   3   8   1      212.59      231.78      7.81 o 
   4   8   1      697.16      739.57     21.91 o 
   5   8   1      132.61      130.00      4.73 o 
   6   8   1      895.58      863.24     24.54 o 
   7   8   1      807.33      784.01     22.20 o 
   8   8   1       21.21       10.50     12.19 o 
   9   8   1      215.11      184.17     34.95 o 
  10   8   1      101.70       97.37     53.47 o 
  11   8   1       11.32        3.96     11.39 o 
  12   8   1      275.82      345.89     72.93 o 
 -12   9   1       36.71       69.27     30.64 o 
 -11   9   1        3.51       13.55     26.44 o 
 -10   9   1        0.59      -14.29     27.10 o 
  -9   9   1        0.02       25.21     14.49 o 
  -8   9   1      203.97      174.93    107.46 o 
  -7   9   1      160.31      147.62     66.42 o 
  -6   9   1      253.07      268.40    115.00 o 
  -5   9   1      382.08      387.50     32.30 o 
  -4   9   1        9.92        7.91      3.18 o 
  -3   9   1       10.24        6.22      1.91 o 
  -2   9   1      518.51      544.97     17.42 o 
  -1   9   1      227.68      265.51      7.43 o 
   0   9   1     2599.78     2866.27     51.93 o 
   1   9   1      254.22      264.78      9.08 o 
   2   9   1      405.95      389.18      9.53 o 
   3   9   1       58.49       73.95      4.39 o 
   4   9   1      151.89      159.85      6.06 o 
   5   9   1      774.43      791.78      8.94 o 
   6   9   1        4.84        9.53      4.23 o 
   7   9   1       36.60       29.84      7.48 o 
   8   9   1      414.90      396.16     22.31 o 
   9   9   1      142.50      173.92     56.63 o 
  10   9   1      568.97      408.63    157.91 o 
  11   9   1       24.38        3.44     15.70 o 
  12   9   1        3.91        5.75     11.51 o 
 -12  10   1       31.33       95.18     35.33 o 
 -11  10   1       24.65       45.60     27.08 o 
 -10  10   1      814.47      911.57     52.13 o 
  -9  10   1      789.71      847.90     48.00 o 
  -8  10   1      681.07      758.36     50.83 o 
  -7  10   1       69.22       77.13     49.08 o 
  -6  10   1      101.95      131.97     43.55 o 
  -5  10   1      193.01      154.45     29.37 o 
  -4  10   1     5512.55     5422.07     74.16 o 
  -3  10   1      196.66      196.38      5.32 o 
  -2  10   1     1272.59     1318.90     50.30 o 
  -1  10   1       58.62       66.97     12.29 o 
   0  10   1      295.39      293.90      8.43 o 
   1  10   1       36.57       41.62      9.69 o 
   2  10   1     2457.52     2635.64     64.57 o 
   3  10   1     1361.83     1432.69     31.73 o 
   4  10   1      532.17      480.76     10.93 o 
   5  10   1      255.21      251.21      6.31 o 
   6  10   1     4236.69     4195.31     94.79 o 
   7  10   1       74.75       62.76     18.16 o 
   8  10   1      559.69      531.81     40.38 o 
   9  10   1      440.67      538.73     41.90 o 
  10  10   1       18.10       13.13     24.82 o 
  11  10   1       54.26       51.07     17.66 o 
  12  10   1      687.94      761.79     63.73 o 
 -11  11   1        1.05        2.48     34.58 o 
 -10  11   1      174.02      146.56     40.44 o 
  -9  11   1       14.91        2.77     29.92 o 
  -8  11   1      249.85      194.57     34.26 o 
  -7  11   1      776.61      860.06     52.26 o 
  -6  11   1      389.94      341.41     22.76 o 
  -5  11   1      362.36      349.19      4.54 o 
  -4  11   1       55.33       37.62      7.72 o 
  -3  11   1      428.11      420.73      9.01 o 
  -2  11   1       85.93       75.61      8.44 o 
  -1  11   1     1282.42     1316.60     35.11 o 
   0  11   1       65.72       60.02     12.44 o 
   1  11   1        4.93        0.65      3.72 o 
   2  11   1      346.94      359.59     32.94 o 
   3  11   1       12.15       13.14      3.36 o 
   4  11   1      310.27      332.35     13.61 o 
   5  11   1       88.16       87.38     36.93 o 
   6  11   1      599.50      555.12     17.27 o 
   7  11   1        0.16       28.49     22.97 o 
   8  11   1        5.68       -7.29     30.29 o 
   9  11   1      257.23      294.90    107.84 o 
  10  11   1        4.67        9.52     13.26 o 
  11  11   1       53.92       53.07     21.47 o 
 -11  12   1      222.81      198.59     74.09 o 
 -10  12   1       48.06       25.71     32.03 o 
  -9  12   1       14.14       29.36     21.75 o 
  -8  12   1      146.48      179.78     43.77 o 
  -7  12   1      127.89      121.90     33.84 o 
  -6  12   1     1120.38     1235.24     52.29 o 
  -5  12   1     1035.85     1162.52     49.47 o 
  -4  12   1       29.74       19.12      8.24 o 
  -3  12   1       54.77       36.25      7.16 o 
  -2  12   1      530.80      576.40     11.60 o 
  -1  12   1       64.24       64.38     13.89 o 
   0  12   1       30.86       43.92      9.24 o 
   1  12   1      285.21      285.26     20.33 o 
   2  12   1       64.57       78.63      8.38 o 
   3  12   1       87.55       81.50     17.45 o 
   4  12   1      268.17      257.33     21.53 o 
   5  12   1      127.83      110.53      6.44 o 
   6  12   1       11.71       -2.03     24.64 o 
   7  12   1       39.44      222.44     33.37 o 
   8  12   1      263.24      226.74     97.88 o 
   9  12   1        1.04       14.99     15.22 o 
  10  12   1       75.20      105.80     37.59 o 
  11  12   1      257.41      202.95     72.57 o 
 -10  13   1       23.74       29.85     24.71 o 
  -9  13   1        4.33        9.84     14.98 o 
  -8  13   1       39.31       60.10     27.94 o 
  -7  13   1       24.86       26.70     30.29 o 
  -6  13   1       20.02       19.48     14.75 o 
  -5  13   1     1334.91     1477.23     55.62 o 
  -4  13   1       30.46       25.12     11.62 o 
  -3  13   1      186.15      178.97      7.18 o 
  -2  13   1      787.70      854.87     45.88 o 
  -1  13   1       84.89       80.65     20.84 o 
   0  13   1       44.75       50.28     12.62 o 
   1  13   1      832.35      791.09     26.80 o 
   2  13   1       70.79       72.58     15.65 o 
   3  13   1     1154.67     1109.69     28.72 o 
   4  13   1      150.30      126.52     16.93 o 
   5  13   1        0.65       27.82     12.92 o 
   6  13   1       74.41       47.49     43.10 o 
   7  13   1        0.30       17.57     16.38 o 
   8  13   1       28.65       26.78     49.19 o 
   9  13   1       33.62       38.41     13.63 o 
  10  13   1      110.40       89.34     35.59 o 
  -9  14   1        0.32       18.52     18.27 o 
  -8  14   1        0.64       19.04     15.94 o 
  -7  14   1       23.12       13.33     22.73 o 
  -6  14   1      209.37      211.11     69.68 o 
  -5  14   1      581.05      688.25     33.78 o 
  -4  14   1       41.76       40.31     13.44 o 
  -3  14   1        0.04       -3.74     11.98 o 
  -2  14   1      116.24      132.57      7.61 o 
  -1  14   1       13.71        8.98      6.31 o 
   0  14   1        0.50        5.36      5.52 o 
   1  14   1      314.75      319.58     11.42 o 
   2  14   1      232.40      237.85     27.27 o 
   3  14   1      288.53      282.88     11.42 o 
   4  14   1      416.27      474.20     26.66 o 
   5  14   1      153.36      109.08     35.21 o 
   6  14   1        9.30       -4.22     28.27 o 
   7  14   1        2.54        6.28     26.54 o 
   8  14   1       67.66       46.57     15.15 o 
   9  14   1       14.13       30.05     27.46 o 
  -8  15   1       67.89       46.78     29.34 o 
  -7  15   1        5.59       22.83     23.94 o 
  -6  15   1        8.74       -1.36     18.54 o 
  -5  15   1      213.75      164.40     63.37 o 
  -4  15   1      181.05      144.42     43.09 o 
  -3  15   1       80.88      117.81     32.38 o 
  -2  15   1      122.53       93.80     27.47 o 
  -1  15   1       73.97       56.93     12.96 o 
   0  15   1      314.50      293.83      9.79 o 
   1  15   1      355.06      369.85     27.43 o 
   2  15   1       60.08       66.34     17.13 o 
   3  15   1      133.76      121.31     38.66 o 
   4  15   1      253.20      208.88     72.62 o 
   5  15   1      239.56      221.72     74.43 o 
   6  15   1      543.64      465.53     88.17 o 
   7  15   1      100.44      102.33     28.08 o 
   8  15   1      158.97      148.17     73.15 o 
  -7  16   1       49.47       37.90     18.96 o 
  -6  16   1       23.18       20.77     13.97 o 
  -5  16   1      225.46      172.60     76.70 o 
  -4  16   1       89.45       85.33     36.38 o 
  -3  16   1       79.25       55.75     16.35 o 
  -2  16   1        0.55        3.69      5.30 o 
  -1  16   1      489.94      548.83     20.15 o 
   0  16   1       82.00       80.79     21.25 o 
   1  16   1       97.65       94.82     16.41 o 
   2  16   1       84.48       75.43     23.50 o 
   3  16   1       73.00       50.09     25.08 o 
   4  16   1        0.02        7.97     10.87 o 
   5  16   1       16.75        7.16     10.27 o 
   6  16   1      350.53      267.55    103.99 o 
   7  16   1        1.86       17.96     13.52 o 
  -6  17   1        0.14        9.21     12.79 o 
  -5  17   1        0.12        9.19     11.96 o 
  -4  17   1       16.68       31.75     24.34 o 
  -3  17   1      110.07      105.38     40.31 o 
  -2  17   1       28.66       38.16     15.19 o 
  -1  17   1      211.01      244.71     13.45 o 
   0  17   1        0.85        8.79      6.78 o 
   1  17   1        1.11       11.42      5.80 o 
   2  17   1       11.53        8.46     12.04 o 
   3  17   1       48.36       49.11     23.88 o 
   4  17   1       45.19       40.58     25.88 o 
   5  17   1      680.57      833.71     36.64 o 
   6  17   1       66.30       58.69     42.67 o 
  -4  18   1      119.42       84.50     59.68 o 
  -3  18   1       36.42       25.58     16.66 o 
  -2  18   1       90.10       67.89     32.77 o 
  -1  18   1       31.23       15.59     17.87 o 
   0  18   1        0.21        8.83      9.22 o 
   2  18   1       66.13       41.30     23.68 o 
   3  18   1       17.89       21.02     17.87 o 
   4  18   1        3.15        8.02      9.32 o 
 -14   0   2        0.14        8.60      8.32 o 
 -12   0   2      100.98       46.27     13.03 o 
 -10   0   2      412.29      423.78     30.86 o 
  -8   0   2     4400.97     4393.01    186.38 o 
  -6   0   2     1314.15     1597.89     25.23 o 
  -4   0   2       47.46       21.82      8.64 o 
  -2   0   2     1683.22     1425.53     29.21 o 
   0   0   2     4565.43     4036.80     92.37 o 
   2   0   2     7007.05     6539.19     97.95 o 
   4   0   2     3749.33     3247.73     94.42 o 
   6   0   2     1682.49     1826.14     34.39 o 
   8   0   2     5058.57     5301.11    198.28 o 
  10   0   2      338.06      380.11     15.05 o 
  12   0   2        0.55       -1.36     10.69 o 
  14   0   2      157.41      148.73     63.87 o 
 -14   1   2       29.18       39.29     23.71 o 
 -13   1   2       46.77       37.48     19.03 o 
 -12   1   2      337.21      360.22     33.28 o 
 -11   1   2        3.68        0.27      7.87 o 
 -10   1   2      709.68      668.18     27.01 o 
  -9   1   2      108.86      108.33     28.38 o 
  -8   1   2      573.70      527.04     17.26 o 
  -7   1   2      498.67      475.85     10.76 o 
  -6   1   2        6.65        2.01      2.24 o 
  -5   1   2      942.21      906.33     12.00 o 
  -4   1   2       20.82       18.87      3.78 o 
  -3   1   2      168.83      209.96      4.54 o 
  -1   1   2      708.59      664.04     13.85 o 
   0   1   2      585.60      556.64      6.91 o 
   1   1   2       14.92       23.70      3.85 o 
   2   1   2     1980.17     1888.61     19.33 o 
   3   1   2      237.24      243.22      5.45 o 
   4   1   2      967.03      954.08     16.71 o 
   5   1   2      884.30      925.80     14.73 o 
   6   1   2       91.42      103.63     15.44 o 
   7   1   2       45.10       34.17      7.22 o 
   8   1   2      127.94      123.12     17.83 o 
   9   1   2       41.72       39.08      7.87 o 
  10   1   2       26.94       24.30      8.22 o 
  11   1   2       31.99       29.93      5.67 o 
  12   1   2      118.96      155.30     14.93 o 
  13   1   2        2.27       12.24      7.54 o 
  14   1   2       45.69       16.15     13.28 o 
 -13   2   2        4.00        7.77     11.33 o 
 -12   2   2        2.26        2.58      7.91 o 
 -11   2   2      369.99      310.03     19.85 o 
 -10   2   2      291.54      320.54     22.93 o 
  -9   2   2      749.60      736.23     25.07 o 
  -8   2   2     1095.00     1015.42     28.22 o 
  -7   2   2      105.35      144.55      7.72 o 
  -6   2   2      754.26      681.96     14.01 o 
  -5   2   2     1066.49     1121.46     16.18 o 
  -4   2   2      936.19      867.84     22.85 o 
  -3   2   2     3540.36     3265.38     55.08 o 
  -2   2   2     1331.13     1405.81     20.54 o 
  -1   2   2     9942.09     9333.07     92.46 o 
   0   2   2     2864.05     2402.95     31.12 o 
   1   2   2       76.74       59.89      3.02 o 
   2   2   2      105.80      125.44      4.75 o 
   3   2   2      114.12      104.38      4.09 o 
   4   2   2       98.92      121.23      4.99 o 
   5   2   2      393.22      427.28      7.71 o 
   6   2   2     1060.43     1066.37     28.67 o 
   7   2   2       48.64       47.36      9.03 o 
   8   2   2     1086.78     1058.38     26.04 o 
   9   2   2       37.78       38.41      5.79 o 
  10   2   2      241.96      218.13     13.50 o 
  11   2   2      181.86      156.95     10.64 o 
  12   2   2       78.39       67.92     13.19 o 
  13   2   2        0.00       10.16      6.15 o 
  14   2   2      132.61       69.15     37.29 o 
 -14   3   2       83.09      149.87     44.13 o 
 -13   3   2       46.60       55.59     18.63 o 
 -12   3   2      182.67      119.35     47.64 o 
 -11   3   2       26.46       23.02     12.04 o 
 -10   3   2       71.62       63.02     11.24 o 
  -9   3   2      137.00      160.37     15.42 o 
  -8   3   2      125.67      112.83      4.94 o 
  -7   3   2     2088.46     2146.53     29.64 o 
  -6   3   2      797.99      910.90     17.55 o 
  -5   3   2       92.97       71.47      3.31 o 
  -4   3   2     1219.96     1324.01     25.04 o 
  -3   3   2     2537.31     2244.55     18.04 o 
  -2   3   2      173.59      194.53      3.91 o 
  -1   3   2     5457.25     5031.57     36.60 o 
   0   3   2     6659.12     6131.84     39.52 o 
   1   3   2     3238.71     3105.81     28.51 o 
   2   3   2        1.69        0.71      2.45 o 
   3   3   2     4538.82     4223.83     43.80 o 
   4   3   2      967.24      980.50     10.04 o 
   5   3   2     4442.56     4578.19     41.62 o 
   6   3   2       72.46       98.55      5.78 o 
   7   3   2      263.80      287.80     20.17 o 
   8   3   2      321.83      360.49     24.36 o 
   9   3   2      532.65      530.56     11.11 o 
  10   3   2       46.83       59.01     10.29 o 
  11   3   2       23.60       14.76      6.12 o 
  12   3   2       72.85       71.33     19.85 o 
  13   3   2        0.19        6.73      7.09 o 
 -14   4   2       42.27       34.26     20.47 o 
 -13   4   2        9.05      -10.20     29.15 o 
 -12   4   2       11.75       -2.47     23.59 o 
 -11   4   2      121.19       88.41     24.26 o 
 -10   4   2       30.15       27.65     16.94 o 
  -9   4   2      267.92      245.79     13.59 o 
  -8   4   2       69.34       65.83      7.94 o 
  -7   4   2      706.55      758.88     16.84 o 
  -6   4   2     2381.85     2565.63     47.18 o 
  -5   4   2      847.28      817.95     13.20 o 
  -4   4   2      198.39      186.43      4.46 o 
  -3   4   2     1151.75     1188.36     16.80 o 
  -2   4   2       95.06       76.62     12.77 o 
  -1   4   2     3205.61     3160.52     51.17 o 
   0   4   2    14747.23    13375.22     98.97 o 
   1   4   2     2179.24     2181.82     19.72 o 
   2   4   2      458.83      504.19      7.51 o 
   3   4   2        5.98        6.57      2.06 o 
   4   4   2      710.33      665.52     12.55 o 
   5   4   2        1.14        6.86      2.09 o 
   6   4   2      385.21      412.35      7.16 o 
   7   4   2      368.51      385.93     22.33 o 
   8   4   2      773.25      789.09     22.48 o 
   9   4   2      587.99      583.86     14.83 o 
  10   4   2     1531.91     1634.44     34.12 o 
  11   4   2       28.39       29.33      6.90 o 
  12   4   2      242.71      233.96     47.20 o 
  13   4   2        6.80        6.62      6.90 o 
 -13   5   2       22.11       28.44     30.33 o 
 -12   5   2      110.33      162.07     30.11 o 
 -11   5   2       45.96       67.23     32.14 o 
 -10   5   2      408.85      396.41     22.70 o 
  -9   5   2       54.86       56.40     19.55 o 
  -8   5   2       77.71      100.98     15.86 o 
  -7   5   2       42.92       40.12      9.54 o 
  -6   5   2       63.42       67.68      4.13 o 
  -5   5   2      966.49     1018.45     46.90 o 
  -4   5   2     1185.73     1372.54     48.76 o 
  -3   5   2      732.31      651.21     11.07 o 
  -2   5   2      793.72      846.04     16.29 o 
   0   5   2     1250.58     1321.40     12.93 o 
   1   5   2     2263.19     2405.77     43.02 o 
   2   5   2      803.08      808.77      8.25 o 
   3   5   2     1133.37     1106.36     11.25 o 
   4   5   2       61.03       62.36      3.67 o 
   5   5   2      382.55      431.51      9.01 o 
   6   5   2       25.36       20.43      2.97 o 
   7   5   2      173.32      159.00     12.21 o 
   8   5   2      353.75      352.92     11.05 o 
   9   5   2        3.10        0.25      5.44 o 
  10   5   2      763.21      687.62     22.26 o 
  11   5   2       68.26       69.76     12.54 o 
  12   5   2      461.36      491.85     38.32 o 
  13   5   2        2.30       15.93     10.74 o 
 -13   6   2       16.79       39.07     27.86 o 
 -12   6   2       21.25       17.65     22.71 o 
 -11   6   2       13.93       22.94     27.77 o 
 -10   6   2      739.82      654.63     44.84 o 
  -9   6   2       48.68       44.12     16.02 o 
  -8   6   2      304.82      328.92     12.56 o 
  -7   6   2        6.03       11.38      2.91 o 
  -6   6   2        3.29        2.25      1.29 o 
  -5   6   2        0.00       11.88     19.25 o 
  -4   6   2        1.65       -1.76     17.79 o 
  -3   6   2     1775.35     1825.32     60.39 o 
  -2   6   2     1466.75     1561.54     73.06 o 
  -1   6   2      163.15      182.08      8.12 o 
   0   6   2     2320.69     2369.54     36.43 o 
   1   6   2      821.36      884.38      9.94 o 
   2   6   2      366.09      320.53      5.53 o 
   3   6   2       29.84       36.91      6.23 o 
   4   6   2     1478.56     1610.33     38.47 o 
   5   6   2        7.29        4.23      1.52 o 
   6   6   2     1524.05     1670.97     20.60 o 
   7   6   2      345.84      396.88     19.52 o 
   8   6   2      520.02      486.37     11.14 o 
   9   6   2     2536.01     2606.10     77.67 o 
  10   6   2      226.60      230.48     46.15 o 
  11   6   2      403.40      422.54     24.93 o 
  12   6   2       28.17       11.62     24.21 o 
  13   6   2      121.49      105.91     49.12 o 
 -13   7   2        0.88        3.41     26.23 o 
 -12   7   2        0.99       -7.22     30.46 o 
 -11   7   2      141.47      116.03     38.21 o 
 -10   7   2        1.09       -6.71     25.31 o 
  -9   7   2       90.98       80.01     27.36 o 
  -8   7   2      175.12      165.63     47.79 o 
  -7   7   2       25.22        6.62     21.97 o 
  -6   7   2      276.99      319.08     34.68 o 
  -5   7   2      894.49      890.21     42.54 o 
  -4   7   2      183.76      179.73      6.21 o 
  -3   7   2     1072.02     1086.16     12.48 o 
  -2   7   2       17.50       19.89      3.35 o 
  -1   7   2      350.14      470.69     12.64 o 
   0   7   2      503.24      514.70     10.70 o 
   1   7   2      323.64      319.29     12.08 o 
   2   7   2     1398.10     1530.91     22.19 o 
   3   7   2      179.94      236.76      7.58 o 
   4   7   2     1721.43     1854.49     26.55 o 
   5   7   2      740.53      681.54     10.23 o 
   6   7   2      723.05      736.67     16.25 o 
   7   7   2     2053.37     2036.41     52.62 o 
   8   7   2       10.86        5.83      5.95 o 
   9   7   2     1056.58      965.80     40.01 o 
  10   7   2       20.35       31.88      9.78 o 
  11   7   2      471.60      519.98     50.82 o 
  12   7   2        7.67        2.59     13.16 o 
  13   7   2      147.81      128.51     37.62 o 
 -12   8   2        5.00       24.48     31.66 o 
 -11   8   2       21.56       25.93     32.53 o 
 -10   8   2      379.75      409.85     53.47 o 
  -9   8   2        1.30       53.67     42.65 o 
  -8   8   2      135.14      109.18     31.97 o 
  -7   8   2     2411.68     2273.84     77.22 o 
  -6   8   2      236.56      223.35     27.86 o 
  -5   8   2      278.63      265.74     20.27 o 
  -4   8   2      238.30      209.17      3.17 o 
  -3   8   2        0.00        4.22      3.28 o 
  -2   8   2      195.65      190.34      6.70 o 
  -1   8   2      593.40      644.29     12.19 o 
   0   8   2     3758.96     3984.38     93.38 o 
   1   8   2      989.96     1055.54     21.38 o 
   2   8   2     1726.82     1802.43     43.24 o 
   3   8   2     1368.50     1489.14     26.38 o 
   4   8   2      173.69      187.03      9.79 o 
   5   8   2      230.83      235.88      6.58 o 
   6   8   2       74.80       58.29      3.74 o 
   7   8   2     1033.81     1074.89     29.72 o 
   8   8   2       35.06       36.46      9.69 o 
   9   8   2       57.09       41.57      9.78 o 
  10   8   2       30.06       24.73     14.29 o 
  11   8   2       74.95       54.52     15.53 o 
  12   8   2       50.53       41.13     16.95 o 
 -12   9   2        0.49       23.17     21.06 o 
 -11   9   2       80.78       45.78     12.83 o 
 -10   9   2       11.64       13.76     25.00 o 
  -9   9   2      365.50      360.05     42.91 o 
  -8   9   2      250.43      228.35     36.10 o 
  -7   9   2     1917.78     1980.77     72.16 o 
  -6   9   2      343.29      306.92     24.64 o 
  -5   9   2      297.01      287.71     23.93 o 
  -4   9   2        1.63        4.47      1.87 o 
  -3   9   2     2958.54     2935.21    122.61 o 
  -2   9   2     1365.78     1368.61     21.01 o 
  -1   9   2     3116.89     3336.61     60.36 o 
   0   9   2       40.24       58.06     14.40 o 
   1   9   2      206.21      192.55     12.24 o 
   2   9   2      319.22      325.85     10.96 o 
   3   9   2     2102.43     2108.24     70.76 o 
   4   9   2      782.22      768.91     18.84 o 
   5   9   2     1023.37     1017.03     24.35 o 
   6   9   2       17.29       14.09      2.02 o 
   7   9   2      301.40      295.70     16.18 o 
   8   9   2      879.00      882.51     24.12 o 
   9   9   2      445.11      430.29     53.67 o 
  10   9   2       30.54       16.60     11.16 o 
  11   9   2      116.28       80.46     24.46 o 
  12   9   2       39.86       28.82     22.38 o 
 -12  10   2      139.46      138.86     57.92 o 
 -11  10   2      121.59      118.93     46.84 o 
 -10  10   2       75.05       83.40     41.35 o 
  -9  10   2       11.93       17.14     17.50 o 
  -8  10   2      538.20      455.33    116.94 o 
  -7  10   2      192.75      200.43     79.80 o 
  -6  10   2     1967.98     2131.51     76.29 o 
  -5  10   2       75.34       70.52     31.26 o 
  -4  10   2      501.97      495.92     11.58 o 
  -3  10   2      521.48      525.48     12.46 o 
  -2  10   2     3283.87     3386.34     70.82 o 
  -1  10   2      222.35      221.36     28.57 o 
   0  10   2       12.70       11.13      4.48 o 
   1  10   2      103.19      109.37     26.26 o 
   2  10   2        2.24        0.63      9.72 o 
   3  10   2      234.89      241.24      6.72 o 
   4  10   2       24.75       27.92      4.16 o 
   5  10   2     1394.23     1366.71     28.73 o 
   6  10   2     1281.01     1344.17     42.71 o 
   7  10   2      217.21      230.02     12.96 o 
   8  10   2       58.30       43.87     60.59 o 
   9  10   2        2.21        4.47     28.90 o 
  10  10   2       11.27       13.84     12.78 o 
  11  10   2      257.83      246.09     80.13 o 
 -11  11   2      570.68      694.04     41.24 o 
 -10  11   2       52.00       26.17     19.15 o 
  -9  11   2       87.92       76.08     25.53 o 
  -8  11   2        7.94       24.56     19.27 o 
  -7  11   2     1258.30     1252.91     61.18 o 
  -6  11   2       39.67       51.35     24.66 o 
  -5  11   2     2077.23     2435.50     79.41 o 
  -4  11   2      674.06      680.56     32.54 o 
  -3  11   2      488.92      486.86      9.62 o 
  -2  11   2       64.28       56.50      9.45 o 
  -1  11   2     1054.52     1065.03     24.30 o 
   0  11   2       85.01       77.34     29.03 o 
   1  11   2     1264.91     1396.17     45.10 o 
   2  11   2      697.91      709.36     37.40 o 
   3  11   2      872.17      854.00     21.30 o 
   4  11   2       27.82       34.20      5.71 o 
   5  11   2      584.89      584.64     42.69 o 
   6  11   2       63.27       56.73     15.42 o 
   7  11   2      413.93      396.18    107.70 o 
   8  11   2      132.50      117.27     21.77 o 
   9  11   2        0.37       10.38     11.12 o 
  10  11   2       35.42       28.51     15.76 o 
  11  11   2        0.05        7.66     14.33 o 
 -11  12   2        0.46        1.78     15.46 o 
 -10  12   2      186.99      196.24     71.04 o 
  -9  12   2        4.60      -11.88     21.39 o 
  -8  12   2        6.66       31.35     10.57 o 
  -7  12   2      553.03      593.64    129.96 o 
  -6  12   2      487.70      541.85     29.75 o 
  -5  12   2      251.48      249.22     73.31 o 
  -4  12   2     1949.97     1972.97     59.44 o 
  -3  12   2      442.00      441.80     10.26 o 
  -2  12   2        2.44       -2.31      3.91 o 
  -1  12   2        1.68        2.94      2.82 o 
   0  12   2      112.31      129.44     25.92 o 
   1  12   2       35.37       36.51      6.71 o 
   2  12   2      147.17      107.38      8.14 o 
   3  12   2       43.89       35.71     15.51 o 
   4  12   2     1579.15     1712.77     38.09 o 
   5  12   2      114.37      148.75     11.23 o 
   6  12   2       67.62       55.46     26.04 o 
   7  12   2       51.43       25.21     26.42 o 
   8  12   2      129.01      100.79     31.17 o 
   9  12   2      276.86      249.45     84.09 o 
  10  12   2      223.23      179.86     48.29 o 
 -10  13   2       95.03       64.95     28.82 o 
  -9  13   2       54.19       10.53     24.32 o 
  -8  13   2       17.63       17.86     10.79 o 
  -7  13   2        4.40        7.32     13.43 o 
  -6  13   2       99.38       86.20     31.55 o 
  -5  13   2       95.91       99.00     37.03 o 
  -4  13   2       17.28       11.54      8.33 o 
  -3  13   2     2317.36     2458.47     64.52 o 
  -2  13   2      460.92      427.78     16.52 o 
  -1  13   2       59.68       61.47     12.29 o 
   0  13   2     1004.74     1000.33     42.05 o 
   1  13   2       31.28       47.44     14.27 o 
   2  13   2        1.44        4.62      3.27 o 
   3  13   2     1065.55     1133.51     62.00 o 
   4  13   2       15.89       20.39      8.39 o 
   5  13   2       46.41       47.68     31.25 o 
   6  13   2       15.28       19.89     28.86 o 
   7  13   2      161.72      148.49     62.15 o 
   8  13   2      116.53       93.18     27.08 o 
   9  13   2       22.37       20.27     12.86 o 
  10  13   2        0.77       10.16     10.81 o 
  -9  14   2      156.48      138.67     47.87 o 
  -8  14   2       33.21       25.65     25.35 o 
  -7  14   2       49.62       53.12     40.65 o 
  -6  14   2        7.67       13.36     11.35 o 
  -5  14   2      163.29      154.20     52.07 o 
  -4  14   2        0.15       22.48     19.72 o 
  -3  14   2      195.65      165.55     10.57 o 
  -2  14   2      293.68      287.86     17.78 o 
  -1  14   2       93.41       77.36     15.52 o 
   0  14   2        1.97        0.32      5.22 o 
   1  14   2      288.51      275.37     20.76 o 
   2  14   2      173.89      200.60     17.52 o 
   3  14   2        0.60        3.96      4.81 o 
   4  14   2        7.49        2.99     22.56 o 
   5  14   2       53.30       59.11     26.03 o 
   6  14   2       92.65       61.83     25.51 o 
   7  14   2      180.18      155.02     42.49 o 
   8  14   2       44.78       54.94     18.54 o 
   9  14   2       35.44       16.19     11.40 o 
  -8  15   2      122.18      127.74     47.81 o 
  -7  15   2       50.11       38.19     14.40 o 
  -6  15   2       19.15       16.41     11.34 o 
  -5  15   2      549.63      589.84     28.41 o 
  -4  15   2       35.20       33.92     13.01 o 
  -3  15   2        3.19        2.34      7.36 o 
  -2  15   2        0.70        5.34      8.63 o 
  -1  15   2       81.49       97.13     20.36 o 
   0  15   2        9.91        9.50      4.49 o 
   1  15   2       24.38       24.42      5.58 o 
   2  15   2      251.52      282.30     36.25 o 
   3  15   2        9.76        2.46      7.52 o 
   4  15   2       84.60       50.15     18.47 o 
   5  15   2      210.54      207.03     31.09 o 
   6  15   2       17.96       26.65     16.05 o 
   7  15   2      220.35      170.67     29.88 o 
   8  15   2        3.67       14.36     13.14 o 
  -7  16   2        5.34      -15.27     18.77 o 
  -6  16   2       53.20       72.04     22.13 o 
  -5  16   2        0.14        1.18     10.95 o 
  -4  16   2       84.18       89.25     28.22 o 
  -3  16   2        0.88       12.72      8.40 o 
  -2  16   2       15.27       10.37      8.47 o 
  -1  16   2        0.68        4.35      4.77 o 
   0  16   2       15.58       14.42      4.20 o 
   1  16   2      342.68      357.02     19.56 o 
   2  16   2      533.02      606.39     22.76 o 
   3  16   2        5.30        4.99     16.59 o 
   4  16   2       38.68       24.91     13.53 o 
   5  16   2        2.40       -0.75      8.31 o 
   6  16   2       26.87       15.34     23.99 o 
   7  16   2        2.42       -0.53     13.55 o 
  -6  17   2        0.05        5.29     20.88 o 
  -5  17   2       19.29       16.18     14.89 o 
  -4  17   2       82.11       49.87     30.74 o 
  -3  17   2        0.65       -2.12     16.58 o 
  -2  17   2        4.24       20.70     13.82 o 
  -1  17   2       40.19       45.26     19.80 o 
   0  17   2       16.62       10.19      8.35 o 
   1  17   2      114.85      123.38     65.08 o 
   2  17   2        3.70        5.25      8.19 o 
   3  17   2        2.62        8.50      6.58 o 
   4  17   2       17.42       25.47     14.16 o 
   5  17   2        2.64        6.68      8.17 o 
  -4  18   2      196.57      143.65     87.77 o 
  -3  18   2       89.59       81.10     27.38 o 
  -2  18   2      143.31      142.90     65.85 o 
  -1  18   2        0.36        9.35      8.14 o 
   0  18   2      305.88      291.45     21.13 o 
   1  18   2       22.65       11.59     10.72 o 
   2  18   2      108.40       94.95     39.31 o 
   3  18   2      119.06       90.38     26.66 o 
 -13   0   3      160.81      103.32     58.93 o 
 -11   0   3       50.03       52.24     21.82 o 
  -9   0   3      261.42      249.92    105.08 o 
  -7   0   3       47.01       40.83     13.68 o 
  -5   0   3     7776.40     7457.55    115.35 o 
  -3   0   3     1597.89     1588.42     19.03 o 
  -1   0   3    10790.80     9867.71     87.30 o 
   3   0   3     5123.01     4708.95     80.98 o 
   5   0   3     1030.07     1142.21     24.66 o 
   7   0   3     1367.89     1337.42     32.92 o 
   9   0   3      181.62      151.21     25.87 o 
  11   0   3      301.29      306.78     32.30 o 
  13   0   3      422.01      303.76    128.16 o 
 -14   1   3        1.81        7.57      9.96 o 
 -13   1   3      579.02      627.67     20.92 o 
 -12   1   3       97.55       83.25     25.48 o 
 -11   1   3     1285.55     1244.47     38.26 o 
 -10   1   3      817.56      826.21     31.17 o 
  -9   1   3     1579.71     1530.89     44.18 o 
  -8   1   3      102.68       93.52     11.10 o 
  -7   1   3      917.31      844.38     19.15 o 
  -6   1   3      193.11      186.49      5.40 o 
  -5   1   3      682.04      576.70      9.73 o 
  -4   1   3       12.57       11.41      2.57 o 
  -3   1   3     1900.00     1593.34     23.19 o 
  -2   1   3     2971.12     2603.21     16.24 o 
  -1   1   3    17177.94    15132.19     42.26 o 
   0   1   3     5756.97     5010.94     45.34 o 
   2   1   3       17.07       15.03      2.49 o 
   3   1   3     2870.47     2668.85     29.03 o 
   4   1   3      103.74       91.30      6.63 o 
   5   1   3     5717.40     5701.93     57.86 o 
   6   1   3      479.84      537.15     19.35 o 
   7   1   3     2331.17     2481.58     36.03 o 
   8   1   3      157.66      160.24     24.88 o 
   9   1   3      824.30      817.18     17.36 o 
  10   1   3      399.13      387.24     23.18 o 
  11   1   3      781.34      757.40     15.56 o 
  12   1   3       12.88       18.65      4.37 o 
  13   1   3      522.04      542.72     43.84 o 
 -14   2   3      125.81       92.65     59.63 o 
 -13   2   3       32.90       50.86     17.09 o 
 -12   2   3        0.25        9.87      9.37 o 
 -11   2   3      156.19      167.41     16.34 o 
 -10   2   3      284.67      300.00     32.06 o 
  -9   2   3      316.97      336.66     35.89 o 
  -8   2   3     1187.89     1230.68     46.29 o 
  -7   2   3       97.00      106.42     16.13 o 
  -6   2   3       88.38       89.76      6.59 o 
  -5   2   3        1.42        1.58      2.68 o 
  -4   2   3     2006.72     1907.40     14.58 o 
  -3   2   3      398.46      363.51      6.45 o 
  -2   2   3     3878.29     3722.72     29.61 o 
  -1   2   3      117.64      106.20      3.16 o 
   0   2   3    17581.57    16823.54     49.14 o 
   1   2   3     8317.64     7906.06     56.13 o 
   2   2   3    11652.08    10917.89     90.50 o 
   3   2   3     1864.59     1798.24     18.49 o 
   4   2   3      295.23      262.91      5.44 o 
   5   2   3      460.59      526.11     12.94 o 
   6   2   3     1194.76     1249.02     37.62 o 
   7   2   3       69.29       61.05     11.22 o 
   8   2   3      503.46      450.06     23.16 o 
   9   2   3       31.74       25.61      5.89 o 
  10   2   3      387.02      380.82     23.79 o 
  11   2   3        0.06       10.16      4.06 o 
  12   2   3       11.14       16.97      8.88 o 
  13   2   3      221.64      180.18     43.51 o 
 -14   3   3       73.61       43.46     25.18 o 
 -13   3   3        5.13       -5.89     15.55 o 
 -12   3   3        0.03       21.27     20.38 o 
 -11   3   3      202.99      195.70     12.02 o 
 -10   3   3      373.74      287.86     13.13 o 
  -8   3   3       40.64       38.07      8.29 o 
  -7   3   3       41.25       70.80     10.32 o 
  -6   3   3      366.44      386.41     35.96 o 
  -5   3   3     2357.12     2639.56     56.66 o 
  -4   3   3      679.30      744.60     10.40 o 
  -3   3   3        7.20        6.57      1.30 o 
  -2   3   3     5206.80     5176.57     49.93 o 
  -1   3   3     2467.07     2485.81     30.22 o 
   0   3   3     4234.16     3931.75     33.69 o 
   1   3   3     1876.47     1951.14     18.48 o 
   2   3   3      154.90      169.45      4.16 o 
   3   3   3     3718.54     3493.12     30.98 o 
   4   3   3       42.33       61.40      7.51 o 
   5   3   3       95.15       87.39      9.49 o 
   6   3   3      355.32      365.30      9.54 o 
   7   3   3      691.68      662.21     21.48 o 
   8   3   3      987.65      964.92     28.98 o 
   9   3   3     2312.76     2284.69     50.07 o 
  10   3   3       29.74       19.97      5.86 o 
  11   3   3       23.64       16.55      5.88 o 
  12   3   3       16.04       18.60     11.18 o 
  13   3   3       83.42       71.80     22.94 o 
 -13   4   3       21.50       30.27     17.11 o 
 -12   4   3       16.68       15.46     16.14 o 
 -11   4   3        0.05        3.41     15.75 o 
 -10   4   3      224.58      217.40     27.71 o 
  -9   4   3        0.22        6.77      3.36 o 
  -8   4   3      104.49      100.56      6.89 o 
  -7   4   3      495.37      513.78     25.55 o 
  -6   4   3      583.59      583.19     18.46 o 
  -5   4   3     1119.94     1158.81     13.91 o 
  -4   4   3      693.10      694.30     14.02 o 
  -3   4   3      609.77      637.90      8.00 o 
  -2   4   3      930.09      854.03     10.67 o 
  -1   4   3     1410.93     1504.91     20.62 o 
   0   4   3     3545.66     3390.13     25.93 o 
   1   4   3      187.74      202.51      4.73 o 
   2   4   3      435.55      397.12      4.46 o 
   3   4   3     1339.48     1455.76     19.24 o 
   4   4   3       34.71       33.05      5.51 o 
   5   4   3      399.88      466.98     14.22 o 
   6   4   3      845.03      834.79     12.67 o 
   7   4   3       17.82       18.41      5.66 o 
   8   4   3      371.63      380.97     11.61 o 
   9   4   3      480.55      518.05     22.21 o 
  10   4   3       15.17       12.01      5.57 o 
  11   4   3       18.77       22.40     10.68 o 
  12   4   3      626.46      643.83     27.30 o 
  13   4   3       28.37       18.86     11.08 o 
 -13   5   3        7.59       -3.02     18.62 o 
 -12   5   3       43.43       30.38     15.35 o 
 -11   5   3       50.76       49.98     24.88 o 
 -10   5   3      354.94      378.15     26.37 o 
  -9   5   3     1385.67     1422.50     63.72 o 
  -8   5   3       70.89       78.85      8.02 o 
  -7   5   3       22.34       14.12      5.12 o 
  -6   5   3      251.87      226.24     18.12 o 
  -5   5   3       12.38       16.03      2.06 o 
  -4   5   3      608.47      620.45     12.20 o 
  -3   5   3     1790.88     1880.21     26.94 o 
  -2   5   3      275.93      286.82      7.40 o 
  -1   5   3        2.74       15.06      2.68 o 
   0   5   3       92.16       76.65      5.10 o 
   1   5   3     5004.28     4799.02     77.89 o 
   2   5   3        0.59        3.91      3.07 o 
   3   5   3      590.02      584.04     15.03 o 
   4   5   3      126.51      162.72      9.25 o 
   5   5   3       24.01       29.16      4.20 o 
   6   5   3       78.31       85.88     12.00 o 
   7   5   3       71.77       77.66      5.60 o 
   8   5   3      181.58      181.66     13.85 o 
   9   5   3      974.22     1000.74     19.13 o 
  10   5   3       32.90       34.99      8.37 o 
  11   5   3       56.44       45.10     12.84 o 
  12   5   3      224.57      209.06     41.08 o 
  13   5   3        1.71       -0.85     13.62 o 
 -13   6   3       50.80       36.93     21.11 o 
 -12   6   3       47.40       56.87     32.06 o 
 -11   6   3       20.48       33.98     16.83 o 
 -10   6   3       65.50       83.35     34.93 o 
  -9   6   3      391.17      362.58     25.36 o 
  -8   6   3      654.14      652.47     17.63 o 
  -7   6   3       20.08       16.32      5.03 o 
  -6   6   3      476.38      442.20     22.50 o 
  -5   6   3        4.26       18.53     10.79 o 
  -4   6   3        4.49        4.94      2.46 o 
  -3   6   3      672.25      719.41     19.59 o 
  -1   6   3     1429.33     1536.45     15.90 o 
   0   6   3     3762.62     3760.65     41.98 o 
   1   6   3       78.86       92.27      5.14 o 
   2   6   3       28.52       32.34      5.24 o 
   3   6   3      883.36      945.83     14.70 o 
   4   6   3      791.71      784.56     12.95 o 
   5   6   3     1535.12     1701.62     21.31 o 
   6   6   3      940.73      970.63     20.78 o 
   7   6   3       37.61       31.24      5.17 o 
   8   6   3      385.39      385.14     11.94 o 
   9   6   3       74.13       83.95     14.02 o 
  10   6   3       21.17       16.11      7.38 o 
  11   6   3      319.19      361.95     26.98 o 
  12   6   3        0.04       18.94      8.85 o 
  13   6   3       19.62       20.36     11.41 o 
 -13   7   3       13.25       21.36     16.08 o 
 -12   7   3        1.97        4.50     14.10 o 
 -11   7   3       19.52       33.23     18.02 o 
 -10   7   3        3.23       11.50     14.24 o 
  -9   7   3        6.19       26.37     20.41 o 
  -8   7   3      128.28      157.79     58.87 o 
  -7   7   3        6.76       -1.67     23.10 o 
  -6   7   3     1019.49     1038.23     55.75 o 
  -5   7   3       46.50       53.12     23.57 o 
  -4   7   3      455.98      470.08     11.46 o 
  -3   7   3        3.76        5.11      7.45 o 
  -2   7   3        0.00        3.66      5.10 o 
  -1   7   3     4919.61     4689.11     91.19 o 
   0   7   3     2220.19     2503.18     49.64 o 
   1   7   3      142.04      116.74      6.49 o 
   2   7   3      865.85      945.29     14.28 o 
   3   7   3      547.01      594.02      7.68 o 
   4   7   3        0.86        0.13      2.05 o 
   5   7   3      759.84      847.86     13.04 o 
   6   7   3      154.18      153.63      6.01 o 
   7   7   3      372.28      373.81      6.67 o 
   8   7   3      490.76      435.41      9.34 o 
   9   7   3        7.67       21.45      9.47 o 
  10   7   3       79.11       68.92     16.40 o 
  11   7   3      254.57      232.72     45.98 o 
  12   7   3       23.96       16.84     13.27 o 
 -12   8   3      287.69      352.17    121.52 o 
 -11   8   3        9.96       15.79     15.79 o 
 -10   8   3      122.29      171.42     55.38 o 
  -9   8   3        3.25       11.94     23.12 o 
  -8   8   3      574.63      576.07     30.11 o 
  -7   8   3     1815.95     1856.26     64.38 o 
  -6   8   3      648.55      662.83     35.69 o 
  -5   8   3       60.85       55.79     16.35 o 
  -4   8   3     2170.72     2191.13    144.40 o 
  -3   8   3      998.49     1103.72     22.34 o 
  -2   8   3     3983.27     4250.18     73.78 o 
  -1   8   3      337.11      375.68      9.16 o 
   0   8   3      273.89      285.15     10.86 o 
   1   8   3      553.64      620.47     14.47 o 
   2   8   3     1199.11     1311.20     25.74 o 
   3   8   3       90.83       82.37      5.61 o 
   4   8   3      675.36      716.05     11.82 o 
   5   8   3      230.60      216.61      5.32 o 
   6   8   3       23.56       25.36      4.93 o 
   7   8   3        1.06        5.37      5.96 o 
   8   8   3      209.18      199.05     13.75 o 
   9   8   3       95.30       91.74     16.55 o 
  10   8   3      137.03       97.98     21.75 o 
  11   8   3       28.88       40.12     16.84 o 
  12   8   3        0.13       -2.89     15.72 o 
 -12   9   3        2.53      -21.09     25.77 o 
 -11   9   3       10.94       19.08     11.09 o 
 -10   9   3       11.90       27.31     15.35 o 
  -9   9   3      256.77      230.43     68.61 o 
  -8   9   3      340.72      346.98     87.49 o 
  -7   9   3      538.55      494.56     29.86 o 
  -6   9   3       74.53       67.67     24.15 o 
  -5   9   3        9.94       34.61     18.32 o 
  -4   9   3       84.19       83.17     10.90 o 
  -3   9   3      250.35      285.90     13.83 o 
  -2   9   3      252.64      256.17      7.66 o 
  -1   9   3     1077.36     1118.88     18.45 o 
   0   9   3     1533.06     1620.14     24.94 o 
   1   9   3        0.35        1.55      5.60 o 
   2   9   3       42.28       47.61      8.78 o 
   3   9   3      151.48      144.85      7.04 o 
   4   9   3      257.19      269.01     15.46 o 
   5   9   3        5.57        5.51      6.64 o 
   6   9   3      171.89      162.07     10.69 o 
   7   9   3      564.62      559.18     71.94 o 
   8   9   3       30.05       28.46     10.89 o 
   9   9   3      194.72      204.78     23.01 o 
  10   9   3      560.10      558.33     61.60 o 
  11   9   3       34.64       21.17     15.84 o 
  12   9   3       11.86        1.96     14.62 o 
 -12  10   3      284.26      304.34    102.60 o 
 -11  10   3      212.45      183.69     46.36 o 
 -10  10   3        1.50       28.67     16.95 o 
  -9  10   3      375.52      387.51    102.51 o 
  -8  10   3        0.20       -4.19     21.82 o 
  -7  10   3       73.86      109.23     58.31 o 
  -6  10   3     1594.30     1663.52    110.52 o 
  -5  10   3       35.72       42.14     15.57 o 
  -4  10   3      667.56      617.80     18.20 o 
  -3  10   3       60.01       50.61      5.01 o 
  -2  10   3     2493.04     2396.48     51.13 o 
  -1  10   3      577.03      626.68     15.45 o 
   0  10   3      427.60      400.75      8.24 o 
   1  10   3        9.37       13.37      6.05 o 
   2  10   3      842.55      818.79     23.96 o 
   3  10   3        3.59       13.27      6.42 o 
   4  10   3      970.64      920.37     22.79 o 
   5  10   3      104.03      100.95     14.07 o 
   6  10   3       62.95       58.51     13.47 o 
   7  10   3      103.28      118.88     21.77 o 
   8  10   3       69.76       70.80     16.75 o 
   9  10   3       69.33       48.67     17.46 o 
  10  10   3       54.05       58.82     22.27 o 
  11  10   3       68.31       46.35     24.89 o 
 -11  11   3      175.12      143.71     94.77 o 
 -10  11   3        1.69       25.97     24.59 o 
  -9  11   3       26.28       25.52     25.90 o 
  -8  11   3       24.54       -2.20     20.45 o 
  -7  11   3      394.54      425.87     79.64 o 
  -6  11   3      405.64      456.92     31.70 o 
  -5  11   3      270.21      240.13     74.95 o 
  -4  11   3       57.68       56.93     10.85 o 
  -3  11   3       72.63       59.69      5.21 o 
  -2  11   3       13.73       14.01      3.03 o 
  -1  11   3      133.52      108.62      7.04 o 
   0  11   3       18.09       19.22      6.43 o 
   1  11   3        5.59        7.80      5.45 o 
   2  11   3      173.94      165.69     10.23 o 
   3  11   3        2.12       -0.12      6.27 o 
   4  11   3       33.72       27.38     12.93 o 
   5  11   3        0.32        7.37      3.42 o 
   6  11   3        2.40        1.85      7.34 o 
   7  11   3       14.58       19.17      6.86 o 
   8  11   3      174.51      189.23     36.21 o 
   9  11   3      118.47       74.93     30.69 o 
  10  11   3       59.42       48.01     23.53 o 
  11  11   3        0.15        9.56     11.94 o 
 -10  12   3      156.29      172.98     74.46 o 
  -9  12   3        0.38        9.93     21.14 o 
  -8  12   3      133.56      105.12     68.06 o 
  -7  12   3       45.27       30.92     12.49 o 
  -6  12   3      867.09      818.53     35.08 o 
  -5  12   3     1166.32     1103.80     45.80 o 
  -4  12   3     1316.93     1350.38     34.70 o 
  -3  12   3      222.28      172.99     24.31 o 
  -2  12   3      763.50      773.95     25.46 o 
  -1  12   3      248.27      257.48      7.89 o 
   0  12   3     1518.27     1557.41     46.98 o 
   1  12   3      364.15      394.45     17.66 o 
   2  12   3      435.15      455.92     12.19 o 
   3  12   3      256.08      226.64     12.96 o 
   4  12   3       21.51       25.81      7.54 o 
   5  12   3        5.23       11.23      6.83 o 
   6  12   3      337.79      329.88     13.91 o 
   7  12   3      164.51      158.80     34.22 o 
   8  12   3       85.50       90.53     23.15 o 
   9  12   3       58.25       42.12     15.80 o 
  10  12   3      141.63      105.03     27.82 o 
 -10  13   3       29.11       25.62     16.63 o 
  -9  13   3      193.50      155.42     56.97 o 
  -8  13   3       61.61       32.12     17.23 o 
  -7  13   3      138.37      108.24     37.20 o 
  -6  13   3       68.91       62.88     18.87 o 
  -5  13   3      372.52      379.92     28.27 o 
  -4  13   3       56.65       49.70     11.79 o 
  -3  13   3       34.90       31.17     10.93 o 
  -2  13   3        7.38        7.19      4.14 o 
  -1  13   3      142.06      120.79     21.88 o 
   0  13   3      118.15      124.14     20.78 o 
   1  13   3      458.65      442.13     23.21 o 
   2  13   3       98.31       72.96     17.93 o 
   3  13   3      325.96      347.90     33.69 o 
   4  13   3      114.03      121.53     24.34 o 
   5  13   3      717.04      755.06     28.08 o 
   6  13   3      610.38      609.75     26.38 o 
   7  13   3      174.16      142.73     49.34 o 
   8  13   3       70.64       66.91     18.72 o 
   9  13   3      364.74      374.51     49.94 o 
  -9  14   3        6.33       18.64     10.79 o 
  -8  14   3       75.46       81.75     36.43 o 
  -7  14   3       24.89       17.07     12.83 o 
  -6  14   3      164.77      151.76     48.23 o 
  -5  14   3      105.09       90.86     37.06 o 
  -4  14   3      531.74      583.99     28.89 o 
  -3  14   3       34.20       28.93      8.67 o 
  -2  14   3        0.93        5.24      6.23 o 
  -1  14   3       62.49       50.16      9.42 o 
   0  14   3        7.71        0.73      5.59 o 
   1  14   3       10.43        2.93      5.31 o 
   2  14   3        1.99       10.17      5.57 o 
   3  14   3       15.94       14.12      6.24 o 
   4  14   3        0.87        4.12      5.85 o 
   5  14   3      145.15      123.96     31.65 o 
   6  14   3      232.82      196.23     51.86 o 
   7  14   3        0.93       24.43     11.18 o 
   8  14   3       29.47       25.73     16.73 o 
   9  14   3       45.75       29.56     18.44 o 
  -8  15   3        1.99      -11.23     16.96 o 
  -7  15   3       33.33       38.17     13.97 o 
  -6  15   3        4.56        8.39     11.07 o 
  -5  15   3      337.74      313.66     92.25 o 
  -4  15   3      180.03      156.71     51.26 o 
  -3  15   3      121.29      117.23     43.75 o 
  -2  15   3        6.90       11.22      3.92 o 
  -1  15   3        8.69       10.69      6.17 o 
   0  15   3       60.44       43.24      8.20 o 
   1  15   3      120.67       87.03     12.15 o 
   2  15   3      496.55      516.51     12.15 o 
   3  15   3       86.16       69.34     13.70 o 
   4  15   3      196.53      198.88     68.64 o 
   5  15   3      228.83      166.99     58.13 o 
   6  15   3      359.46      383.95     44.77 o 
   7  15   3      142.98      111.62     41.35 o 
   8  15   3       26.68       21.60     16.90 o 
  -7  16   3       18.21       27.80     24.79 o 
  -6  16   3      106.64      116.19     46.21 o 
  -5  16   3       28.83        9.01      8.76 o 
  -4  16   3      193.75      187.19     75.28 o 
  -3  16   3       47.39       48.97     11.61 o 
  -2  16   3       17.65       10.96      9.51 o 
  -1  16   3        8.20        5.66      6.28 o 
   0  16   3       96.85       77.58     24.16 o 
   1  16   3      115.19       71.48     13.75 o 
   2  16   3      128.22      133.54     20.18 o 
   3  16   3       66.47       68.12     15.15 o 
   4  16   3       81.29       74.45     20.36 o 
   5  16   3       22.40       16.77     14.23 o 
   6  16   3        4.29       18.61     11.98 o 
   7  16   3       19.91       14.63     11.46 o 
  -5  17   3        8.63        6.66     16.65 o 
  -4  17   3        0.59       15.94      7.95 o 
  -3  17   3      171.45      246.60     66.27 o 
  -2  17   3       13.31        7.27     16.16 o 
  -1  17   3        2.01       10.00      6.57 o 
   0  17   3        7.99       16.52      7.57 o 
   1  17   3        7.24       13.23      6.26 o 
   2  17   3      108.39       72.34     26.83 o 
   3  17   3      178.21      177.24     50.79 o 
   4  17   3        4.29        8.87     11.06 o 
   5  17   3        4.13      -11.81     13.21 o 
  -3  18   3        7.00        5.20      9.74 o 
  -2  18   3       19.30       12.87     13.03 o 
  -1  18   3        7.57        8.90      7.08 o 
   0  18   3       20.04       19.10     17.56 o 
   1  18   3        8.01        3.66      7.53 o 
   2  18   3      171.97      116.07     32.02 o 
   3  18   3       17.03       25.33     10.58 o 
 -12   0   4       53.01       50.53     14.85 o 
 -10   0   4     2189.94     2334.31     67.42 o 
  -8   0   4      139.63      167.05     42.62 o 
  -6   0   4      328.88      326.40     12.46 o 
  -4   0   4     1416.34     1272.19     26.75 o 
  -2   0   4       90.87      107.57      4.05 o 
   0   0   4    11736.54    10185.37    158.97 o 
   2   0   4     1072.95      954.68     27.23 o 
   4   0   4      248.84      236.54     13.30 o 
   6   0   4       25.67       53.47     14.50 o 
   8   0   4     1664.88     1637.17     54.20 o 
  10   0   4      889.02      916.76     29.99 o 
  12   0   4      346.61      331.41     19.08 o 
 -14   1   4       38.58       17.54     18.09 o 
 -13   1   4        4.84        5.85      6.99 o 
 -12   1   4       35.94       28.63      7.67 o 
 -11   1   4       89.66       60.11     16.95 o 
 -10   1   4      140.34      143.39     25.18 o 
  -9   1   4        6.78       11.06      5.83 o 
  -8   1   4       33.79       22.25      6.87 o 
  -7   1   4       60.44       69.41     11.80 o 
  -6   1   4      194.69      198.84      6.92 o 
  -5   1   4      646.18      711.07     11.31 o 
  -4   1   4      652.90      671.51      7.70 o 
  -3   1   4     1213.72     1150.38     14.71 o 
  -2   1   4      503.04      547.93      7.17 o 
  -1   1   4       77.53       84.98      3.19 o 
   0   1   4     1424.13     1379.07     12.03 o 
   1   1   4     5193.67     5025.54     61.79 o 
   2   1   4     1321.97     1314.89     12.54 o 
   3   1   4      444.22      433.68      5.79 o 
   4   1   4     5429.32     5312.13     53.92 o 
   5   1   4      209.15      199.42     10.24 o 
   6   1   4     1026.43     1135.00     22.28 o 
   7   1   4     1517.41     1570.79     45.25 o 
   8   1   4      208.18      220.13     13.63 o 
   9   1   4      276.08      272.62     12.35 o 
  10   1   4        3.50       11.06      5.83 o 
  11   1   4       71.18       63.66     10.81 o 
  12   1   4      247.23      270.61     19.25 o 
  13   1   4        3.58       10.65      7.67 o 
 -14   2   4      188.35      311.36     23.05 o 
 -13   2   4       40.50       20.08     13.73 o 
 -12   2   4      190.33      148.11     39.27 o 
 -11   2   4       15.24       21.15      7.28 o 
 -10   2   4     1167.22     1231.48     32.25 o 
  -9   2   4     1947.58     1977.42    112.60 o 
  -8   2   4     3271.10     3249.07    112.44 o 
  -7   2   4        0.16        1.59      2.76 o 
  -6   2   4      166.23      152.53      4.51 o 
  -5   2   4      112.06      122.28      4.46 o 
  -4   2   4       77.63       65.24      2.89 o 
  -3   2   4      168.02      173.35      2.85 o 
  -2   2   4     5696.50     5075.05     51.85 o 
  -1   2   4     2726.06     2598.27     37.00 o 
   0   2   4    16820.06    15228.18     98.69 o 
   1   2   4     2765.08     2618.01     22.84 o 
   2   2   4     7516.36     6756.18     69.34 o 
   3   2   4     1953.53     2066.11     16.49 o 
   4   2   4     4319.56     4165.42     57.31 o 
   5   2   4      252.62      283.18      8.30 o 
   6   2   4        2.91        6.38      4.60 o 
   7   2   4       52.57       49.44      9.05 o 
   8   2   4      304.43      269.47     11.50 o 
   9   2   4       32.20       40.58      7.87 o 
  10   2   4     1623.13     1702.77     34.88 o 
  11   2   4       24.28       22.47      5.81 o 
  12   2   4       56.38       60.21     18.61 o 
  13   2   4        5.59        8.43      9.64 o 
 -13   3   4        2.70       -8.59     14.90 o 
 -12   3   4       14.19       20.35     19.01 o 
 -11   3   4      368.65      410.96     18.17 o 
 -10   3   4      154.71      145.60     22.82 o 
  -9   3   4       35.00       31.61     11.07 o 
  -8   3   4      245.38      227.04     11.26 o 
  -7   3   4       54.90       57.18      8.79 o 
  -6   3   4      389.98      389.06     11.40 o 
  -5   3   4     4061.10     3758.26     99.06 o 
  -4   3   4      501.23      585.61      9.28 o 
  -3   3   4      605.53      630.05      8.01 o 
  -2   3   4     6207.63     6073.98     39.70 o 
  -1   3   4      741.35      713.49     12.17 o 
   0   3   4     2663.61     2439.17     22.54 o 
   1   3   4    13070.10    12378.16     78.69 o 
   2   3   4     5303.85     5201.72     42.39 o 
   3   3   4     1744.26     1916.63     16.94 o 
   4   3   4     1299.34     1434.11     17.16 o 
   5   3   4      139.20      103.31      6.63 o 
   6   3   4      345.96      342.73     10.82 o 
   7   3   4     1411.93     1389.60     33.92 o 
   8   3   4      498.37      554.36     22.22 o 
   9   3   4      563.31      521.08     24.07 o 
  10   3   4       30.76       38.49      7.97 o 
  11   3   4      280.26      272.40     22.60 o 
  12   3   4      332.73      300.67     35.04 o 
  13   3   4      159.69      129.26     38.92 o 
 -13   4   4       36.65       21.78     12.18 o 
 -12   4   4      425.88      371.89     24.78 o 
 -11   4   4       28.94       30.92     15.15 o 
 -10   4   4      365.02      371.57     25.49 o 
  -9   4   4        9.93       10.31     15.76 o 
  -8   4   4        0.10        2.18      2.46 o 
  -7   4   4        0.29        1.45      1.56 o 
  -6   4   4      727.18      875.73     15.18 o 
  -5   4   4       18.31       19.66      3.16 o 
  -4   4   4        6.81       14.06      2.68 o 
  -3   4   4       22.88       23.23      4.32 o 
  -2   4   4      919.51     1026.72     10.20 o 
  -1   4   4     1026.27     1199.57      9.88 o 
   0   4   4     1655.67     1482.94     23.94 o 
   1   4   4      430.20      433.83      4.73 o 
   2   4   4      222.43      169.93      7.05 o 
   3   4   4       71.12       70.84      5.81 o 
   4   4   4       90.30      102.01      7.74 o 
   5   4   4       24.72       26.27      3.88 o 
   6   4   4      661.13      691.74     11.87 o 
   7   4   4      559.04      526.97     15.90 o 
   8   4   4      719.31      773.98     26.13 o 
   9   4   4      258.62      238.08     12.18 o 
  10   4   4        0.19        7.36      5.80 o 
  11   4   4      344.17      358.17     35.04 o 
  12   4   4      394.44      405.92     35.90 o 
  13   4   4        9.66       18.61      8.46 o 
 -13   5   4      218.02      160.15     83.09 o 
 -12   5   4       41.74       40.22     18.90 o 
 -11   5   4       29.67       42.98     20.39 o 
 -10   5   4       70.14       48.07     18.22 o 
  -9   5   4      876.93     1001.33     41.50 o 
  -8   5   4     1432.93     1441.60     25.57 o 
  -7   5   4     1837.64     1886.46     48.98 o 
  -6   5   4       33.55       34.34      3.52 o 
  -5   5   4       70.97       92.64      2.99 o 
  -4   5   4       26.15       34.24      3.21 o 
  -3   5   4     4578.79     4643.33     70.75 o 
  -2   5   4     5502.33     5695.04     42.03 o 
  -1   5   4     2815.17     2712.58     55.36 o 
   0   5   4      596.39      698.78      8.54 o 
   1   5   4      493.11      490.85      6.87 o 
   2   5   4     2789.66     3091.88     36.14 o 
   3   5   4     1187.94     1121.68     14.65 o 
   4   5   4      701.67      708.46     17.78 o 
   5   5   4        6.00       11.85      4.47 o 
   6   5   4       19.82       23.32      3.70 o 
   7   5   4      251.51      247.96     12.83 o 
   8   5   4     1543.46     1527.68     50.76 o 
   9   5   4      154.00      142.55     24.02 o 
  10   5   4        3.30        5.39     10.61 o 
  11   5   4       76.47       75.27     20.28 o 
  12   5   4       22.94       21.48      8.50 o 
  13   5   4       63.48       74.98     25.41 o 
 -13   6   4        3.82        0.89     12.79 o 
 -12   6   4        0.02       13.99     19.40 o 
 -11   6   4       12.76       11.63     11.58 o 
 -10   6   4       17.01       29.09      9.51 o 
  -9   6   4      224.69      226.67     62.13 o 
  -8   6   4      942.91      904.23     41.98 o 
  -7   6   4      317.40      366.33     11.26 o 
  -6   6   4       90.04      132.64     36.18 o 
  -5   6   4     1036.02     1040.21     30.00 o 
  -4   6   4       64.25       63.64      5.63 o 
  -3   6   4      738.20      768.51     12.81 o 
  -2   6   4      302.54      309.64      6.86 o 
  -1   6   4     4985.25     4965.72     91.77 o 
   0   6   4     1250.12     1404.85     17.03 o 
   1   6   4       28.55       73.72      9.80 o 
   2   6   4       81.37      111.86      4.93 o 
   3   6   4     1866.91     1991.86     42.56 o 
   4   6   4        9.30        6.33      5.09 o 
   5   6   4        2.89        3.39      3.11 o 
   6   6   4        5.56        8.84      2.68 o 
   7   6   4      105.64       91.42     13.85 o 
   8   6   4      258.12      264.27      9.06 o 
   9   6   4      596.42      607.09     22.68 o 
  10   6   4        0.80        1.10     10.72 o 
  11   6   4       20.75       11.96      8.46 o 
  12   6   4        8.06       14.07      8.41 o 
  13   6   4       38.56       41.49     20.10 o 
 -13   7   4      185.90      205.20     80.79 o 
 -12   7   4      157.96      130.93     61.22 o 
 -11   7   4      261.09      327.83     58.55 o 
 -10   7   4      154.39      105.27     36.81 o 
  -9   7   4       20.67        7.08     10.60 o 
  -8   7   4       10.87        7.81     11.09 o 
  -7   7   4     2058.30     2201.53     68.72 o 
  -6   7   4      141.38      183.55     46.02 o 
  -5   7   4      225.78      236.00      4.61 o 
  -4   7   4      161.95      189.95     11.37 o 
  -3   7   4       28.50       52.78     14.01 o 
  -2   7   4      136.42      169.14      4.18 o 
  -1   7   4     4073.96     3998.30     90.28 o 
   0   7   4      311.63      324.18     13.76 o 
   1   7   4      145.14      123.56      8.42 o 
   2   7   4        1.99        6.09      3.95 o 
   3   7   4     1246.46     1250.09     20.53 o 
   4   7   4     1376.17     1315.11     17.75 o 
   5   7   4        8.02       10.05      3.55 o 
   6   7   4       62.23       65.31     10.45 o 
   7   7   4      242.77      241.88     20.45 o 
   8   7   4        8.76        8.59      5.31 o 
   9   7   4      232.21      202.90     31.15 o 
  10   7   4      427.79      457.86     27.50 o 
  11   7   4      160.63      135.78     32.79 o 
  12   7   4       75.52       59.37     17.83 o 
 -12   8   4       95.95       68.99     28.21 o 
 -11   8   4       97.92      131.82     30.97 o 
 -10   8   4        2.39       34.92     15.51 o 
  -9   8   4        0.10      -12.04     20.76 o 
  -8   8   4     1645.39     1612.24     54.14 o 
  -7   8   4      174.53      189.85     51.42 o 
  -6   8   4      663.19      549.41     22.79 o 
  -5   8   4      127.09      123.72     18.30 o 
  -4   8   4       64.23       64.69     16.06 o 
  -3   8   4        9.68       15.19      4.43 o 
  -2   8   4      898.95      940.07     13.64 o 
  -1   8   4        0.65        5.17      2.39 o 
   0   8   4      916.85     1005.80     18.50 o 
   1   8   4      182.32      203.49      7.92 o 
   2   8   4      274.67      264.44      7.28 o 
   3   8   4        2.74        7.56      4.97 o 
   4   8   4      152.17      144.74      6.99 o 
   5   8   4        4.86        6.81      7.23 o 
   6   8   4      820.53      818.42     26.44 o 
   7   8   4      133.14      123.70      6.87 o 
   8   8   4      670.15      730.53     28.92 o 
   9   8   4      148.29       97.73     17.69 o 
  10   8   4      382.10      342.45     20.84 o 
  11   8   4       92.51       97.52     30.13 o 
  12   8   4       11.45       19.06     12.16 o 
 -12   9   4       29.61       35.65     20.58 o 
 -11   9   4      612.91      804.03     44.53 o 
 -10   9   4        7.25       -5.27     23.24 o 
  -9   9   4      372.33      473.09     52.94 o 
  -8   9   4       44.03       43.04     21.10 o 
  -7   9   4      941.26      934.13     47.51 o 
  -6   9   4       75.91       43.38     25.65 o 
  -5   9   4     1111.02     1120.41     35.93 o 
  -4   9   4       24.66       29.67      6.55 o 
  -3   9   4     2509.67     2495.03     80.03 o 
  -2   9   4     1735.42     1943.70     45.88 o 
  -1   9   4     4398.81     4517.43     64.94 o 
   0   9   4       14.43       13.11      6.13 o 
   1   9   4     2890.23     2999.08     47.89 o 
   2   9   4        0.39       -2.16      6.74 o 
   3   9   4      973.10     1101.49     29.79 o 
   4   9   4      319.96      349.75     24.99 o 
   5   9   4      224.94      240.94     23.13 o 
   6   9   4       99.60       89.12     16.25 o 
   7   9   4     2191.27     2281.58     34.65 o 
   8   9   4      349.53      347.13     30.50 o 
   9   9   4      213.70      236.72     35.99 o 
  10   9   4        1.68        3.82     14.23 o 
  11   9   4       99.42      114.12     26.75 o 
  12   9   4        2.38       24.31     22.24 o 
 -11  10   4       25.95       -3.97     21.22 o 
 -10  10   4       15.82       23.64     14.30 o 
  -9  10   4        2.24       -0.23     22.59 o 
  -8  10   4      377.97      370.45     35.60 o 
  -7  10   4       49.03       74.05     30.44 o 
  -6  10   4        9.53       23.28     13.00 o 
  -5  10   4        3.11        2.14      8.71 o 
  -4  10   4      174.22      205.13     12.01 o 
  -3  10   4      437.31      388.69     14.35 o 
  -2  10   4      489.89      448.92     10.06 o 
  -1  10   4       41.85       47.11      8.80 o 
   0  10   4      291.36      296.10      9.64 o 
   1  10   4      147.31      155.56     10.56 o 
   2  10   4      144.30      139.06     10.10 o 
   3  10   4      328.11      330.04     15.68 o 
   4  10   4      259.71      260.60     24.13 o 
   5  10   4       21.42       18.66     10.30 o 
   6  10   4      276.57      303.70     17.10 o 
   7  10   4      458.82      457.13     22.86 o 
   8  10   4       22.56       15.15      7.27 o 
   9  10   4       21.02       17.68     22.50 o 
  10  10   4      172.78      168.44     31.25 o 
  11  10   4       16.43        7.84     14.07 o 
 -11  11   4      142.94       99.02     56.85 o 
 -10  11   4       54.51       39.70     18.92 o 
  -9  11   4      150.06      119.62     61.62 o 
  -8  11   4        8.93       11.56     16.21 o 
  -7  11   4      281.55      243.90     70.65 o 
  -6  11   4      187.81      239.41     55.70 o 
  -5  11   4     1063.31     1168.04     44.92 o 
  -4  11   4     2918.28     3083.20    131.04 o 
  -3  11   4     2854.22     2943.76     53.46 o 
  -2  11   4      693.18      714.14     12.09 o 
  -1  11   4      100.63      117.19     12.83 o 
   0  11   4       70.28       79.84     16.08 o 
   1  11   4        1.30        8.43      5.33 o 
   2  11   4      243.29      271.91     12.30 o 
   3  11   4      832.67      945.69     22.63 o 
   4  11   4        0.19        1.44      5.56 o 
   5  11   4      413.18      424.39     22.91 o 
   6  11   4       55.39       50.35     12.92 o 
   7  11   4      209.62      203.35     15.29 o 
   8  11   4       13.45       12.76     20.54 o 
   9  11   4        4.53       18.90     11.95 o 
  10  11   4       10.40       25.34      9.79 o 
  11  11   4      129.73      110.10     42.30 o 
 -10  12   4        0.44       -7.10     22.29 o 
  -9  12   4        8.08        8.33     16.71 o 
  -8  12   4       24.86        7.48     14.38 o 
  -7  12   4        3.72        9.07     13.38 o 
  -6  12   4        0.26        6.93      7.22 o 
  -5  12   4       15.75       11.32      6.79 o 
  -4  12   4      379.36      384.19     12.06 o 
  -3  12   4      200.38      198.63     17.13 o 
  -2  12   4       45.91       44.86      9.08 o 
  -1  12   4      212.02      240.09     19.34 o 
   0  12   4      195.59      188.17     15.66 o 
   1  12   4      137.00      121.60     26.42 o 
   2  12   4     1289.57     1208.86     30.70 o 
   3  12   4      101.26      109.18     22.29 o 
   4  12   4       28.92       26.11      6.05 o 
   5  12   4       11.58       13.60      3.16 o 
   6  12   4       14.66       18.67      7.69 o 
   7  12   4       29.33       19.50     13.87 o 
   8  12   4       60.03       77.93     18.71 o 
   9  12   4      151.07      136.38     37.42 o 
  10  12   4      115.44      117.13     31.83 o 
 -10  13   4      162.43      121.18     54.37 o 
  -9  13   4       33.47       11.52     16.73 o 
  -7  13   4        0.33      -10.20     18.87 o 
  -6  13   4        3.41      -16.07     19.14 o 
  -5  13   4      572.40      608.57     28.97 o 
  -4  13   4        0.03       -0.63     17.94 o 
  -3  13   4        3.52       -3.57      7.00 o 
  -2  13   4       44.39       38.96      6.94 o 
  -1  13   4       17.88        4.82      6.57 o 
   0  13   4       33.13       39.31     10.68 o 
   1  13   4       55.09       55.72     11.70 o 
   2  13   4       33.86       20.07      7.56 o 
   3  13   4      211.08      251.51     13.26 o 
   4  13   4      424.38      442.59     18.82 o 
   5  13   4      100.56      113.68     24.86 o 
   6  13   4      220.61      188.08     44.65 o 
   7  13   4       90.11       69.42     23.81 o 
   8  13   4      104.12       84.92     29.84 o 
   9  13   4       36.33       40.95     21.10 o 
  -9  14   4       10.45       25.39     21.66 o 
  -8  14   4        5.64      -13.66     21.43 o 
  -7  14   4        0.14       -1.87     24.34 o 
  -6  14   4       29.23       38.27     25.04 o 
  -5  14   4       19.47       25.72     11.47 o 
  -4  14   4       68.46       61.56     18.12 o 
  -3  14   4       23.01       22.60      5.04 o 
  -2  14   4        0.72       -0.42      8.12 o 
  -1  14   4       92.85       86.95     18.82 o 
   0  14   4      673.88      689.49     30.00 o 
   1  14   4      169.38      188.21     14.61 o 
   2  14   4      739.71      782.69     22.24 o 
   3  14   4      153.17      112.95     27.48 o 
   4  14   4      135.43      103.96     21.77 o 
   5  14   4       10.66        6.08      9.33 o 
   6  14   4        2.07        3.05     18.45 o 
   7  14   4       98.94       96.80     21.20 o 
   8  14   4      158.73      115.32     94.00 o 
  -8  15   4       38.33       34.98     15.15 o 
  -7  15   4        1.06       25.75     15.33 o 
  -6  15   4        6.37       19.19     17.02 o 
  -5  15   4        8.31       17.44     14.76 o 
  -4  15   4      167.49      165.24     48.37 o 
  -3  15   4      388.74      448.63     23.38 o 
  -2  15   4        1.07       -8.85      7.80 o 
  -1  15   4       64.81       68.13     23.05 o 
   0  15   4       73.78       62.33      8.81 o 
   1  15   4      141.17      132.24     25.46 o 
   2  15   4      344.29      334.30     13.13 o 
   3  15   4      156.65      180.08     12.20 o 
   4  15   4        0.28        6.82     15.32 o 
   5  15   4      325.91      239.32     62.92 o 
   6  15   4       66.12       61.45     23.46 o 
   7  15   4      432.91      473.67     27.95 o 
  -7  16   4        9.41       23.08     19.01 o 
  -6  16   4       32.18       20.20     16.81 o 
  -5  16   4       18.56       25.94     11.47 o 
  -4  16   4        0.51       15.24     17.46 o 
  -3  16   4        9.54       15.52      5.85 o 
  -2  16   4        1.24       -0.93     12.72 o 
  -1  16   4        2.12        7.08      5.88 o 
   0  16   4      142.94      159.03     40.53 o 
   1  16   4      135.53      126.42     29.42 o 
   2  16   4       11.65       16.53      7.80 o 
   3  16   4       53.30       29.78     13.08 o 
   4  16   4      403.35      368.90     26.15 o 
   5  16   4       34.07       18.47     10.65 o 
   6  16   4      216.51      190.98     70.98 o 
  -5  17   4      101.37       62.65     31.64 o 
  -4  17   4      113.54      107.69     39.27 o 
  -3  17   4       54.32       40.10     10.39 o 
  -2  17   4       64.71      101.93     36.95 o 
  -1  17   4        0.04        9.31     16.03 o 
   0  17   4        1.37        9.38      7.01 o 
   1  17   4       17.73       14.03      7.94 o 
   2  17   4        0.77        7.82     13.60 o 
   3  17   4      164.60      115.57     46.32 o 
   4  17   4       13.02       18.95      8.48 o 
   5  17   4      154.24      146.57     25.62 o 
  -3  18   4        0.12       10.11      5.56 o 
  -2  18   4        6.96        2.82      8.36 o 
  -1  18   4       60.61       69.34     18.33 o 
   0  18   4       27.85       17.95      9.54 o 
   1  18   4       32.47       20.52     26.58 o 
   2  18   4        0.17        8.01     17.84 o 
 -13   0   5        7.51       15.09     12.63 o 
 -11   0   5      188.53      155.58     47.65 o 
  -9   0   5      481.05      368.44     16.82 o 
  -7   0   5       56.91       46.90      9.99 o 
  -5   0   5       12.78       15.67      4.39 o 
  -3   0   5      350.69      446.04      8.54 o 
  -1   0   5        0.97       -2.57      3.42 o 
   1   0   5       62.56       67.40     10.64 o 
   3   0   5    18725.93    18031.89    381.59 o 
   5   0   5      577.00      612.00     28.63 o 
   7   0   5      217.80      221.72     20.55 o 
   9   0   5     4087.52     4482.57     77.38 o 
  11   0   5      258.66      267.48     47.22 o 
  13   0   5      457.43      499.25     44.10 o 
 -13   1   5       28.79       18.80     15.68 o 
 -12   1   5      138.42       85.02     31.30 o 
 -11   1   5      130.82      149.64     22.32 o 
 -10   1   5       18.94        9.37      6.92 o 
  -9   1   5      649.97      652.83     26.18 o 
  -8   1   5     1599.39     1535.24     71.52 o 
  -7   1   5      778.56      799.36     56.90 o 
  -6   1   5       97.98       91.03      6.20 o 
  -5   1   5     1823.38     1774.74     29.22 o 
  -4   1   5        9.83        9.04      2.87 o 
  -3   1   5      653.06      633.14      8.30 o 
  -2   1   5      815.10      815.17      7.04 o 
  -1   1   5        0.35        6.97      2.51 o 
   0   1   5     5125.33     4731.60     33.21 o 
   1   1   5        3.85       23.85      3.25 o 
   2   1   5     2391.50     2492.14     26.76 o 
   3   1   5     2874.62     2790.56     62.73 o 
   4   1   5        7.81        9.66      4.69 o 
   5   1   5     2045.76     2056.26     36.97 o 
   6   1   5      410.27      403.47     10.73 o 
   7   1   5      413.79      405.91     28.63 o 
   8   1   5     1119.47     1092.00     26.48 o 
   9   1   5      212.66      220.75     25.69 o 
  10   1   5        2.67       16.40      5.84 o 
  11   1   5       87.81       99.83     20.16 o 
  12   1   5      167.26      132.60     26.81 o 
  13   1   5       24.80       30.62     11.54 o 
 -13   2   5       24.73       17.20     18.47 o 
 -12   2   5       44.22       41.38     22.31 o 
 -11   2   5        4.69        8.71     14.87 o 
 -10   2   5        4.00       13.29      6.65 o 
  -9   2   5     1867.11     1872.99     70.94 o 
  -8   2   5     1313.09     1383.72     48.66 o 
  -7   2   5      885.36      883.86     23.02 o 
  -6   2   5       85.18       67.97      6.42 o 
  -5   2   5     1153.87     1145.91     20.10 o 
  -4   2   5       70.64       93.68      5.79 o 
  -3   2   5     2574.05     2526.59     35.82 o 
  -2   2   5     7599.94     7428.49     57.78 o 
  -1   2   5     1085.73     1138.95     13.08 o 
   0   2   5       61.61       76.17      5.20 o 
   1   2   5        3.32        1.39      2.77 o 
   2   2   5       68.59       93.06      9.08 o 
   3   2   5      682.20      771.17     13.69 o 
   4   2   5       72.42       59.99     10.16 o 
   5   2   5     1220.28     1344.18     24.37 o 
   6   2   5      390.42      386.71     17.19 o 
   7   2   5        0.80        3.63      4.18 o 
   8   2   5     1358.24     1466.69     22.95 o 
   9   2   5        0.66       -0.53      7.57 o 
  10   2   5        0.30       10.06      7.01 o 
  11   2   5      162.37      158.36     28.62 o 
  12   2   5        1.40        7.74      6.23 o 
  13   2   5       63.70       51.69     16.38 o 
 -13   3   5       27.76       32.86     13.06 o 
 -12   3   5        0.60       16.40     12.11 o 
 -11   3   5       18.57       17.60     10.27 o 
 -10   3   5       29.73       20.57      6.45 o 
  -9   3   5     1028.99     1052.12     27.35 o 
  -8   3   5       46.93       47.53      9.04 o 
  -7   3   5       84.07       94.15      6.38 o 
  -6   3   5     1368.47     1364.89     18.88 o 
  -5   3   5      480.06      486.74     16.68 o 
  -4   3   5       21.29       21.86      2.97 o 
  -3   3   5     2171.12     2332.18     41.51 o 
  -2   3   5     1927.30     1945.04     29.38 o 
  -1   3   5      160.81      102.11      3.33 o 
   0   3   5     1591.37     1725.61     20.63 o 
   1   3   5       69.24       51.62      5.13 o 
   2   3   5     1254.25     1321.64     14.52 o 
   3   3   5     1387.71     1693.84     19.95 o 
   4   3   5      307.51      380.33     11.51 o 
   5   3   5       35.43       37.47      5.11 o 
   6   3   5      874.10      908.54     17.20 o 
   7   3   5       44.25       50.47      9.93 o 
   8   3   5      291.37      291.51     19.88 o 
   9   3   5       69.08       83.84     11.02 o 
  10   3   5       65.36       58.39     11.92 o 
  11   3   5      150.21      168.84     16.96 o 
  12   3   5       50.30       51.20     12.12 o 
  13   3   5      202.54      187.89     48.30 o 
 -13   4   5       11.69       11.86      8.67 o 
 -12   4   5      317.55      442.27     30.85 o 
 -11   4   5       13.92        5.78      9.10 o 
 -10   4   5        6.56        1.45      4.23 o 
  -9   4   5       50.48       57.50     11.45 o 
  -8   4   5      419.28      394.08      9.99 o 
  -7   4   5     1194.45     1214.01     27.49 o 
  -6   4   5     1908.73     1920.25     22.20 o 
  -5   4   5      632.32      679.73     10.76 o 
  -4   4   5        3.63        8.21      2.12 o 
  -3   4   5     1318.01     1486.73     14.66 o 
  -2   4   5        5.38        6.77      2.18 o 
  -1   4   5     2197.24     2272.76     52.55 o 
   0   4   5        6.74        8.83      2.75 o 
   1   4   5      432.06      438.50      6.74 o 
   2   4   5       35.00       36.10      6.00 o 
   3   4   5      483.02      436.28     15.25 o 
   4   4   5      314.86      346.40      8.72 o 
   5   4   5      549.05      542.47     12.18 o 
   6   4   5        0.81       11.22      6.69 o 
   7   4   5       27.53       44.36      7.32 o 
   8   4   5      102.09       75.03     20.23 o 
   9   4   5        8.08        0.61      4.11 o 
  10   4   5      168.09      177.69     12.27 o 
  11   4   5       74.84       61.91     18.43 o 
  12   4   5        5.26       10.21     11.02 o 
  13   4   5      114.24       88.09     29.31 o 
 -13   5   5       61.27       64.31     35.05 o 
 -12   5   5       21.36       18.65     18.48 o 
 -11   5   5      214.93      221.00     68.70 o 
 -10   5   5       44.23       56.71     28.53 o 
  -9   5   5      667.83      660.49     64.05 o 
  -8   5   5      469.76      487.72     31.03 o 
  -7   5   5     2134.12     1938.92     41.15 o 
  -6   5   5       62.55       57.19      4.86 o 
  -5   5   5      125.78      141.80      4.02 o 
  -4   5   5      388.19      455.66      5.42 o 
  -3   5   5      663.10      719.93     11.19 o 
  -2   5   5      827.42      956.31     11.00 o 
  -1   5   5     3277.38     3402.31     42.00 o 
   0   5   5      372.54      376.66      6.83 o 
   1   5   5     3264.46     3421.85     86.68 o 
   2   5   5      266.43      311.66      9.78 o 
   3   5   5      900.88      928.32     18.14 o 
   4   5   5      810.39      805.79     16.54 o 
   5   5   5      414.19      421.30      9.75 o 
   6   5   5      146.79      169.04     24.00 o 
   7   5   5      394.29      366.58     12.65 o 
   8   5   5       75.38       76.07     12.90 o 
   9   5   5      158.02      138.52     23.69 o 
  10   5   5      123.86      118.64     19.30 o 
  11   5   5      528.72      548.39     39.96 o 
  12   5   5        4.58        6.57      9.48 o 
 -13   6   5       20.94       24.57     11.05 o 
 -12   6   5       49.78       34.48     20.32 o 
 -11   6   5      109.97      127.58     34.63 o 
 -10   6   5       16.58       36.26     13.77 o 
  -9   6   5      237.08      213.00     49.02 o 
  -8   6   5      301.79      281.15     20.44 o 
  -7   6   5        8.09        4.71      1.38 o 
  -6   6   5      239.37      229.25     12.05 o 
  -5   6   5       53.33       38.13      4.00 o 
  -4   6   5     1490.31     1504.97     37.18 o 
  -3   6   5        0.67        2.17      1.26 o 
  -2   6   5      190.15      214.36      5.82 o 
  -1   6   5      150.78      140.21      4.67 o 
   0   6   5       53.94       97.09     13.47 o 
   1   6   5      816.42      800.12     16.28 o 
   2   6   5      508.44      467.13     15.80 o 
   3   6   5      257.81      262.13     15.34 o 
   4   6   5      177.59      208.21     13.72 o 
   5   6   5        4.53        9.45      4.25 o 
   6   6   5     1233.31     1170.67     38.71 o 
   7   6   5      111.97      128.55      8.87 o 
   8   6   5     1027.53     1126.07     41.31 o 
   9   6   5      150.20      143.40      9.14 o 
  10   6   5        3.07       11.23      7.98 o 
  11   6   5       44.13       33.51      9.29 o 
  12   6   5      502.66      594.65     57.57 o 
 -12   7   5       12.23       12.32     17.33 o 
 -11   7   5      152.86       91.68     44.47 o 
 -10   7   5        0.11       -6.01     10.27 o 
  -9   7   5      837.63      728.55     34.24 o 
  -8   7   5       15.52       31.88     11.26 o 
  -7   7   5        0.49       -7.05     17.82 o 
  -6   7   5      309.18      353.33     11.31 o 
  -5   7   5       19.61       43.97      9.85 o 
  -4   7   5      177.17      192.01      7.71 o 
  -3   7   5       84.68       86.96      4.65 o 
  -2   7   5      224.70      271.09      5.74 o 
  -1   7   5      156.52      147.32      6.82 o 
   0   7   5      226.56      212.93      8.70 o 
   1   7   5     2658.57     2849.25     45.31 o 
   2   7   5      168.20      187.26     11.79 o 
   3   7   5      700.50      691.67     13.78 o 
   4   7   5      395.17      419.49     10.74 o 
   5   7   5       20.60       16.93      4.84 o 
   6   7   5       30.61       40.68      7.92 o 
   7   7   5      858.16      842.28     26.90 o 
   8   7   5      757.81      792.15     18.03 o 
   9   7   5       36.56       39.03     11.61 o 
  10   7   5       15.26        9.67      8.97 o 
  11   7   5        9.02        9.99      7.77 o 
  12   7   5       78.07       65.24     28.59 o 
 -12   8   5       93.69       96.26     51.09 o 
 -10   8   5       97.08       78.93     29.85 o 
  -9   8   5        3.59        8.76     13.05 o 
  -8   8   5        0.09       14.33     14.10 o 
  -7   8   5       28.39       27.36      8.42 o 
  -6   8   5     1811.91     1578.27     29.60 o 
  -5   8   5      697.67      716.93     24.48 o 
  -4   8   5      910.88      943.35     53.08 o 
  -3   8   5      123.59      109.59      5.13 o 
  -2   8   5     1005.65      961.80     23.35 o 
  -1   8   5      523.48      530.68     10.34 o 
   0   8   5      520.47      497.12     10.42 o 
   1   8   5      206.71      210.63      8.59 o 
   2   8   5        1.93        5.24      3.96 o 
   3   8   5      492.05      466.38     21.60 o 
   4   8   5      795.30      785.17     16.80 o 
   5   8   5      254.08      229.67      9.94 o 
   6   8   5     2455.67     2557.51     42.42 o 
   7   8   5        2.22        3.36      3.93 o 
   8   8   5      441.12      492.95     22.78 o 
   9   8   5      122.65      121.32     25.79 o 
  10   8   5      160.94      187.46     37.66 o 
  11   8   5       28.02       33.82     12.86 o 
  12   8   5      428.92      524.19     80.47 o 
 -12   9   5       59.02       47.69     28.61 o 
 -11   9   5       41.21       34.36     20.15 o 
 -10   9   5       26.16       27.44     25.32 o 
  -9   9   5       23.06        0.73     10.54 o 
  -8   9   5      204.97      193.12     45.59 o 
  -7   9   5       51.94       70.84     19.04 o 
  -6   9   5       10.30       17.99     13.89 o 
  -5   9   5      322.09      306.93      7.46 o 
  -4   9   5        1.58        4.54      3.07 o 
  -3   9   5       55.73       48.60      5.49 o 
  -2   9   5     3011.41     3063.34     65.16 o 
  -1   9   5       38.87       39.76      7.79 o 
   0   9   5      625.21      574.69     14.65 o 
   1   9   5      164.98      167.86      8.92 o 
   2   9   5       27.54       19.30      6.38 o 
   3   9   5        1.83        5.77      3.64 o 
   4   9   5      112.84      110.16     23.36 o 
   5   9   5      110.70       91.68     15.86 o 
   6   9   5        2.02       10.73      6.41 o 
   7   9   5      265.78      250.77     19.69 o 
   8   9   5       42.14       27.41      8.91 o 
   9   9   5       18.48       17.60     11.08 o 
  10   9   5       62.11       42.32     13.29 o 
  11   9   5        3.63       -1.42     15.97 o 
 -11  10   5       31.15       29.06     21.07 o 
 -10  10   5      196.08      163.45     47.87 o 
  -9  10   5        0.01        8.20     10.41 o 
  -8  10   5      642.98      642.81     63.09 o 
  -7  10   5      901.23      927.97     40.25 o 
  -6  10   5      935.27     1130.23     45.96 o 
  -5  10   5        0.78       -3.27      3.05 o 
  -4  10   5      564.83      554.60     33.63 o 
  -3  10   5       85.31       85.86      4.77 o 
  -2  10   5      674.14      737.79     15.38 o 
  -1  10   5      900.18      971.03     24.65 o 
   0  10   5      487.93      475.65     14.47 o 
   1  10   5      103.53      103.24     19.95 o 
   2  10   5     1172.19     1149.62     33.67 o 
   3  10   5      146.20      143.95     12.11 o 
   4  10   5     1907.14     2003.55     34.06 o 
   5  10   5      606.36      631.49     19.60 o 
   6  10   5      179.83      179.90      9.49 o 
   7  10   5      313.83      387.67     38.72 o 
   8  10   5      415.56      341.26     19.20 o 
   9  10   5        1.51        8.32      9.47 o 
  10  10   5      191.39      203.86     46.20 o 
  11  10   5      337.02      357.06     30.35 o 
 -11  11   5       46.89       42.63     15.06 o 
 -10  11   5       64.42       90.43     20.40 o 
  -9  11   5      153.27      176.36     27.43 o 
  -8  11   5       44.36       73.44     28.02 o 
  -7  11   5       17.59       38.46     15.31 o 
  -6  11   5       49.84       60.36     25.91 o 
  -5  11   5     1295.85     1220.97     49.33 o 
  -4  11   5      408.15      459.02     11.42 o 
  -3  11   5      174.72      163.77     10.09 o 
  -2  11   5       58.01       40.61      6.91 o 
  -1  11   5      303.60      324.87      8.53 o 
   0  11   5       25.63       14.46      5.38 o 
   1  11   5     1010.70     1038.15     19.46 o 
   2  11   5      116.94      128.75     22.60 o 
   3  11   5       90.13      110.16     19.66 o 
   4  11   5       82.98       71.70     14.42 o 
   5  11   5        2.17       11.02     10.16 o 
   6  11   5      282.96      332.21     23.86 o 
   7  11   5       72.22       73.49     15.89 o 
   8  11   5        0.08        6.25      7.99 o 
   9  11   5       29.75       30.74     15.00 o 
  10  11   5        1.11       11.98     11.11 o 
 -10  12   5      405.09      431.91     91.75 o 
  -9  12   5        0.29      -17.01     21.86 o 
  -8  12   5      208.14      280.86     60.70 o 
  -7  12   5       20.31       28.23     12.93 o 
  -6  12   5       29.23       21.43     20.87 o 
  -5  12   5       95.67       80.36     18.21 o 
  -4  12   5      212.68      246.86     11.70 o 
  -3  12   5      438.30      402.53     12.50 o 
  -2  12   5     2117.53     2271.68     46.59 o 
  -1  12   5      533.14      549.37     29.34 o 
   0  12   5      607.47      587.64     23.87 o 
   1  12   5      416.47      382.99     15.25 o 
   2  12   5      910.70     1042.31     32.98 o 
   3  12   5      385.42      366.33     13.55 o 
   4  12   5      504.25      543.06     20.26 o 
   5  12   5      226.25      199.51     18.14 o 
   6  12   5     1148.84     1156.37     28.72 o 
   7  12   5      134.75      145.18     12.81 o 
   8  12   5      494.48      417.95     94.89 o 
   9  12   5      292.28      268.17     63.75 o 
  10  12   5       20.07       14.93     11.11 o 
  -9  13   5       42.69       43.63     16.54 o 
  -8  13   5       51.69       32.15     20.99 o 
  -7  13   5      159.41      161.71     33.96 o 
  -6  13   5        6.39        6.26     10.14 o 
  -5  13   5      130.88       92.44     32.76 o 
  -4  13   5       60.33       64.49     21.69 o 
  -3  13   5      783.39      805.04     22.36 o 
  -2  13   5        3.59       -0.66     10.34 o 
  -1  13   5       43.98       49.98     10.87 o 
   0  13   5       13.12       14.43      4.53 o 
   1  13   5        0.70       -6.68      5.19 o 
   2  13   5      179.89      157.56     12.49 o 
   3  13   5      422.94      459.28     27.25 o 
   4  13   5       70.16       50.67     13.14 o 
   5  13   5       42.42       40.99      9.94 o 
   6  13   5        1.92        2.07      7.69 o 
   7  13   5       33.03       17.05     12.27 o 
   8  13   5        8.82        9.57     16.17 o 
   9  13   5      101.62       80.38     26.52 o 
  -8  14   5        1.10      -11.99     21.42 o 
  -7  14   5        1.68       -5.29     17.36 o 
  -6  14   5       51.56       25.17     15.45 o 
  -5  14   5       38.96       30.76     17.36 o 
  -4  14   5       49.31       37.06     15.29 o 
  -3  14   5      541.92      582.51     15.63 o 
  -2  14   5      295.27      279.29     20.06 o 
  -1  14   5      224.32      199.43     37.96 o 
   0  14   5        0.27        4.60      6.36 o 
   1  14   5       60.78       36.54     10.48 o 
   2  14   5      505.51      510.44     28.09 o 
   3  14   5       38.91       42.48      9.02 o 
   4  14   5      143.80      150.51     40.67 o 
   5  14   5        7.59       12.45      5.96 o 
   6  14   5       94.58       69.49     41.37 o 
   7  14   5      136.40      145.79     38.83 o 
   8  14   5        4.29        5.97     20.31 o 
  -7  15   5       31.22       35.84     13.14 o 
  -6  15   5       40.70       26.39     13.98 o 
  -5  15   5       17.85       13.11      8.60 o 
  -4  15   5      108.83      120.46     28.94 o 
  -3  15   5        0.74        6.00     12.63 o 
  -2  15   5       37.12       20.81      7.08 o 
  -1  15   5      103.01       76.14     16.49 o 
   0  15   5       20.10       15.87     14.13 o 
   1  15   5        6.02        9.07      6.62 o 
   2  15   5      241.81      232.19     15.95 o 
   3  15   5       19.77       29.36     11.32 o 
   4  15   5      173.28      169.23     35.50 o 
   5  15   5       34.33       25.09      7.86 o 
   6  15   5        0.76       21.00     16.89 o 
   7  15   5       42.89       38.57     21.93 o 
  -6  16   5       10.62        6.98     12.32 o 
  -5  16   5       85.77       96.50     32.48 o 
  -4  16   5       12.57       24.36     20.34 o 
  -3  16   5        7.07       12.82     13.64 o 
  -2  16   5       73.80       87.35     28.09 o 
  -1  16   5        8.09       18.58      6.19 o 
   0  16   5      142.94      163.18     43.88 o 
   1  16   5      295.14      233.78     16.90 o 
   2  16   5       10.17       11.35      7.50 o 
   3  16   5       36.97       48.94     12.50 o 
   4  16   5       68.55       70.60     28.84 o 
   5  16   5      509.01      621.99     42.41 o 
   6  16   5        4.47       15.87     11.55 o 
  -4  17   5        5.09       15.50     16.25 o 
  -3  17   5        1.50       30.46     20.89 o 
  -2  17   5        1.46       13.35     11.17 o 
  -1  17   5       75.41      110.86     28.19 o 
   0  17   5      154.27      169.82     24.73 o 
   1  17   5      320.31      294.42     36.99 o 
   2  17   5      338.28      352.90     29.76 o 
   3  17   5        2.85        3.98     14.48 o 
   4  17   5       51.46       35.53     20.00 o 
  -1  18   5       10.98        8.51      9.90 o 
   0  18   5      132.55      134.54     40.89 o 
   1  18   5        3.27       11.63     10.04 o 
 -12   0   6      155.19      160.92     54.89 o 
 -10   0   6      362.28      421.39     21.11 o 
  -8   0   6     3066.62     2949.03     89.12 o 
  -6   0   6      574.83      574.17     21.70 o 
  -4   0   6     2934.30     3049.48    132.67 o 
  -2   0   6     5819.47     5224.94    125.92 o 
   0   0   6     9891.08     9294.34    211.15 o 
   2   0   6     1168.54     1462.49     43.27 o 
   4   0   6      690.19      578.27     38.09 o 
   6   0   6     1776.50     1926.34     61.08 o 
   8   0   6      972.67      969.76     29.24 o 
  10   0   6      655.45      751.53     24.59 o 
  12   0   6      196.26      164.51     46.31 o 
 -13   1   6      185.87      193.19     62.03 o 
 -12   1   6        7.45       13.99     10.03 o 
 -11   1   6        0.01       10.34      6.18 o 
 -10   1   6       68.61       61.66     12.31 o 
  -9   1   6      184.51      178.64     34.57 o 
  -8   1   6     2712.33     2824.07     46.35 o 
  -7   1   6     1276.64     1349.55     42.46 o 
  -6   1   6      522.29      559.14     12.90 o 
  -5   1   6      359.82      344.52     12.89 o 
  -4   1   6     1639.21     1656.86     19.30 o 
  -3   1   6      661.43      674.57     10.01 o 
  -2   1   6      213.71      258.06      4.81 o 
  -1   1   6      249.64      279.92      7.64 o 
   0   1   6      313.27      248.01      5.49 o 
   1   1   6     5179.39     5042.55    252.34 o 
   2   1   6        3.71        5.26      4.67 o 
   3   1   6     3149.48     3441.76     91.60 o 
   4   1   6     1395.51     1463.66     29.71 o 
   5   1   6       93.62      100.07     16.95 o 
   6   1   6       44.62       49.77      7.54 o 
   7   1   6     1376.91     1421.30     43.13 o 
   8   1   6       56.95       67.65     10.30 o 
   9   1   6      556.49      550.11     19.35 o 
  10   1   6      264.00      268.17     35.40 o 
  11   1   6       31.00       37.70      8.02 o 
  12   1   6       52.58       30.35     11.77 o 
  13   1   6       22.16       22.09      7.65 o 
 -13   2   6        4.91       23.90     11.56 o 
 -12   2   6       37.37       42.41     10.44 o 
 -11   2   6      168.25      143.40     28.79 o 
 -10   2   6      714.29      709.30     40.04 o 
  -9   2   6        6.57        1.25      4.16 o 
  -8   2   6     1565.58     1600.57     62.74 o 
  -7   2   6     1204.62     1360.80     44.17 o 
  -6   2   6      837.76      806.80     23.16 o 
  -5   2   6       25.55       28.03      4.47 o 
  -4   2   6     4139.06     4006.57     59.32 o 
  -3   2   6     2949.00     3079.83     27.94 o 
  -2   2   6      711.17      759.74     12.14 o 
  -1   2   6     1123.10     1219.37     12.74 o 
   0   2   6       88.63       67.76      7.09 o 
   1   2   6      226.50      294.09     12.76 o 
   2   2   6     1582.74     1462.87     23.43 o 
   3   2   6       23.95       10.23      7.72 o 
   4   2   6     2173.42     2217.72     38.36 o 
   5   2   6       69.09      110.95     14.80 o 
   6   2   6      184.93      196.04     14.37 o 
   7   2   6      887.62      925.78     39.49 o 
   8   2   6      181.29      177.19     23.08 o 
   9   2   6      394.27      422.04     17.24 o 
  10   2   6      301.73      347.86     17.11 o 
  11   2   6      279.59      246.56     34.57 o 
  12   2   6      174.19      134.96     36.90 o 
  13   2   6        0.65        4.20      9.64 o 
 -13   3   6      303.98      291.45     86.99 o 
 -12   3   6       55.43       71.12     20.24 o 
 -11   3   6      104.30      128.55     59.01 o 
 -10   3   6       47.05       42.79     11.10 o 
  -9   3   6      311.68      326.25     30.20 o 
  -8   3   6      180.68      182.64     14.37 o 
  -7   3   6      272.08      285.25      8.71 o 
  -6   3   6       33.25       28.97      4.50 o 
  -5   3   6      211.29      195.33      4.36 o 
  -4   3   6      311.13      331.44      9.52 o 
  -3   3   6      614.20      551.83      8.92 o 
  -2   3   6      459.95      511.95     11.02 o 
  -1   3   6      842.14      815.54     11.94 o 
   0   3   6        0.14        4.72      3.19 o 
   1   3   6       17.09       29.68      6.69 o 
   2   3   6      228.70      260.18      8.82 o 
   3   3   6     3687.35     3932.42     73.67 o 
   4   3   6      815.16      796.72     17.20 o 
   5   3   6     1031.45     1017.44     19.65 o 
   6   3   6        1.16        7.02      8.69 o 
   7   3   6     1246.92     1215.32     22.05 o 
   8   3   6      329.75      376.51     11.15 o 
   9   3   6      331.53      329.69     19.72 o 
  10   3   6      283.61      266.03     36.61 o 
  11   3   6        1.81        7.63      6.39 o 
  12   3   6        2.76       13.32      9.64 o 
  13   3   6      106.50       89.05     32.18 o 
 -13   4   6       53.58       49.95     19.89 o 
 -12   4   6       34.23       30.73     21.22 o 
 -10   4   6      188.45      172.81     45.98 o 
  -9   4   6       80.88       78.75     17.53 o 
  -8   4   6      613.05      583.37     35.42 o 
  -7   4   6      220.13      230.89      8.42 o 
  -6   4   6      195.42      194.49      5.13 o 
  -5   4   6       61.85       65.27      4.12 o 
  -4   4   6      254.59      222.06      4.38 o 
  -3   4   6      259.53      304.90      4.65 o 
  -2   4   6      197.16      195.66      4.59 o 
  -1   4   6     1110.33     1118.75     13.68 o 
   0   4   6      570.81      610.83     12.67 o 
   1   4   6      678.16      658.75     13.28 o 
   2   4   6       28.41       22.45      5.75 o 
   3   4   6      421.91      438.78     13.71 o 
   4   4   6      277.92      256.86      9.68 o 
   5   4   6       76.20       90.18     16.86 o 
   6   4   6       66.29       48.35     10.81 o 
   7   4   6      290.97      284.58     10.14 o 
   8   4   6      505.12      528.24     15.49 o 
   9   4   6        0.36        6.42      9.33 o 
  10   4   6        8.22       13.56      6.14 o 
  11   4   6        4.65       12.75     10.27 o 
  12   4   6       12.49       28.44     12.26 o 
 -13   5   6        7.39       18.10      9.18 o 
 -12   5   6        3.08        1.42      9.40 o 
 -11   5   6      123.65      133.04     54.27 o 
 -10   5   6      165.05      171.64     53.61 o 
  -9   5   6      102.86      118.26     26.51 o 
  -8   5   6       37.49       20.52      6.79 o 
  -7   5   6        4.97       10.02      2.83 o 
  -6   5   6       44.40       39.61      6.73 o 
  -5   5   6       99.08      108.18      6.11 o 
  -4   5   6      268.74      270.48      6.24 o 
  -3   5   6      224.27      202.10      4.73 o 
  -2   5   6      315.61      332.52      7.25 o 
  -1   5   6      733.63      707.78     13.55 o 
   0   5   6     1898.27     2060.64     23.48 o 
   1   5   6      260.25      282.10      9.86 o 
   2   5   6     2431.34     2477.16     40.93 o 
   3   5   6      521.10      543.94     10.33 o 
   4   5   6      494.54      504.68     11.37 o 
   5   5   6     1673.33     1792.06     44.27 o 
   6   5   6      137.17      143.25     18.12 o 
   7   5   6     2221.28     2242.71     38.65 o 
   8   5   6        4.14        7.30      6.12 o 
   9   5   6      371.79      381.22     18.69 o 
  10   5   6        9.40       15.82      5.95 o 
  11   5   6       12.51       15.95     10.47 o 
  12   5   6      152.98      109.31     29.86 o 
 -12   6   6      106.35       90.19     36.77 o 
 -11   6   6        9.53       28.56     21.53 o 
 -10   6   6       67.04       63.59     27.90 o 
  -9   6   6       52.42       35.66     13.09 o 
  -8   6   6      118.65      118.71     20.05 o 
  -7   6   6        1.25        6.22      3.35 o 
  -6   6   6      385.11      408.94      9.69 o 
  -5   6   6      222.31      218.66      6.48 o 
  -4   6   6      960.44      993.46     16.52 o 
  -3   6   6       78.88       94.99      4.25 o 
  -2   6   6      678.73      679.55     14.29 o 
  -1   6   6      170.65      151.89     11.11 o 
   0   6   6      463.20      474.70     10.78 o 
   1   6   6      571.80      608.18     13.93 o 
   2   6   6      125.36      136.50     23.73 o 
   3   6   6      102.94       98.15     13.17 o 
   4   6   6      183.09      148.07      8.88 o 
   5   6   6        0.03        8.67      3.43 o 
   6   6   6       16.32        2.49      9.95 o 
   7   6   6       81.14       92.49     14.88 o 
   8   6   6      189.78      176.55      9.19 o 
   9   6   6       57.39       52.24     15.21 o 
  10   6   6      129.10      116.88     28.43 o 
  11   6   6      225.57      226.51     45.10 o 
  12   6   6       55.93       36.82     14.93 o 
 -12   7   6       31.47       35.77     15.84 o 
 -11   7   6       83.93       54.96     19.41 o 
 -10   7   6        3.77        3.77     13.86 o 
  -9   7   6       20.11       41.89     17.78 o 
  -8   7   6       36.74       39.64      9.97 o 
  -7   7   6       15.90       12.81     10.91 o 
  -6   7   6       95.65       76.37     18.40 o 
  -5   7   6      410.02      425.78     15.81 o 
  -4   7   6      149.80      145.54      7.72 o 
  -3   7   6        5.93        6.17      2.41 o 
  -2   7   6       38.51       39.75      5.47 o 
  -1   7   6      277.50      288.22      9.36 o 
   0   7   6       84.59       87.00     12.61 o 
   1   7   6     1543.54     1683.61     26.02 o 
   2   7   6      311.95      308.55      8.84 o 
   3   7   6      193.63      219.33     11.74 o 
   4   7   6      630.67      591.01     17.55 o 
   5   7   6      209.97      249.18     14.38 o 
   6   7   6      636.73      620.84     30.60 o 
   7   7   6     1600.12     1663.25     28.68 o 
   8   7   6       23.35       13.72      7.30 o 
   9   7   6      288.64      293.75     44.15 o 
  10   7   6       29.07       39.23     12.18 o 
  11   7   6        2.32        5.63     13.04 o 
  12   7   6      703.62      809.20     29.90 o 
 -12   8   6      323.08      245.46     88.68 o 
 -11   8   6        1.95       20.11      9.64 o 
 -10   8   6      101.94       68.17     30.91 o 
  -9   8   6      281.97      285.60     71.08 o 
  -8   8   6       36.81       43.55     24.52 o 
  -7   8   6       18.08       47.78     19.50 o 
  -6   8   6      236.40      210.85     10.42 o 
  -5   8   6       37.18       30.94      8.99 o 
  -4   8   6        0.77        4.19      5.18 o 
  -3   8   6     1711.86     1785.90     37.86 o 
  -2   8   6       81.92       90.44      7.25 o 
  -1   8   6      502.77      485.37      9.73 o 
   0   8   6      846.76      867.28     23.59 o 
   1   8   6        4.71        7.66      7.04 o 
   2   8   6       77.03       87.13     10.51 o 
   3   8   6       58.59       64.10     10.44 o 
   4   8   6       82.23       72.74      9.48 o 
   5   8   6        1.08        0.76      5.41 o 
   6   8   6       76.78       81.31     12.28 o 
   7   8   6      770.10      932.12     27.79 o 
   8   8   6      147.98      166.85     10.82 o 
   9   8   6      337.15      386.42     25.52 o 
  10   8   6       11.56       18.36     16.60 o 
  11   8   6       86.85       50.77     19.53 o 
 -11   9   6      153.00      167.36     67.85 o 
 -10   9   6        3.69       17.40     12.40 o 
  -9   9   6       88.72      102.73     43.80 o 
  -8   9   6       62.21       64.11     26.69 o 
  -7   9   6       58.22       30.91     15.78 o 
  -6   9   6        0.89        5.24      9.82 o 
  -5   9   6       21.64       19.82     15.09 o 
  -4   9   6       16.61       19.92      5.79 o 
  -3   9   6      528.05      514.68     10.32 o 
  -2   9   6     1585.19     1559.92     36.03 o 
  -1   9   6      348.90      274.58      9.55 o 
   0   9   6      350.35      366.45     12.48 o 
   1   9   6       42.85       40.73      6.29 o 
   2   9   6       77.82       84.80     14.56 o 
   3   9   6      350.48      352.89     11.61 o 
   4   9   6      138.55      142.86     18.46 o 
   5   9   6      716.77      688.04     23.09 o 
   6   9   6       61.02       48.39     10.01 o 
   7   9   6      899.74      893.61     17.90 o 
   8   9   6        1.91       10.72      9.13 o 
   9   9   6      127.10      127.61     27.04 o 
  10   9   6       34.42       48.25     16.70 o 
  11   9   6       35.28       31.70     27.03 o 
 -11  10   6       12.52       11.73     14.34 o 
 -10  10   6       35.41       34.88     18.80 o 
  -9  10   6       27.50       45.16     16.08 o 
  -8  10   6      369.13      346.39     82.78 o 
  -7  10   6      103.08       94.66     24.36 o 
  -6  10   6      127.46      112.21     32.31 o 
  -5  10   6       22.85       20.53      4.97 o 
  -4  10   6      237.22      209.05     24.54 o 
  -3  10   6        7.31        8.43      3.73 o 
  -2  10   6        0.13        3.47      3.91 o 
  -1  10   6     1518.40     1531.62     28.96 o 
   0  10   6        0.57        2.18      5.85 o 
   1  10   6      452.46      477.24     17.92 o 
   2  10   6       35.16       30.80      7.41 o 
   3  10   6       83.97       81.42     15.42 o 
   4  10   6        1.61        3.11      7.57 o 
   5  10   6      262.89      272.11     11.27 o 
   6  10   6       26.45       38.66      7.94 o 
   7  10   6      139.31      115.63     31.99 o 
   8  10   6       11.15       96.63     27.26 o 
   9  10   6      456.30      522.27     33.07 o 
  10  10   6        0.10      -20.06     16.30 o 
 -10  11   6      144.00      125.53     33.11 o 
  -9  11   6        0.21       18.08     21.04 o 
  -8  11   6      128.64      117.59     36.51 o 
  -7  11   6      315.76      292.83     61.86 o 
  -6  11   6       76.83       88.65     38.18 o 
  -5  11   6      911.19      928.13     40.66 o 
  -4  11   6      683.35      675.66     17.99 o 
  -3  11   6      348.62      340.61     11.31 o 
  -2  11   6       99.53      101.67      8.94 o 
  -1  11   6     2020.38     2100.90     45.40 o 
   0  11   6      490.84      458.17     13.36 o 
   1  11   6     2109.15     2209.71     42.67 o 
   2  11   6      697.47      734.11     27.51 o 
   3  11   6      410.48      419.26     21.90 o 
   4  11   6      438.36      394.49     13.55 o 
   5  11   6      322.90      321.69     14.70 o 
   6  11   6        0.83       14.40      6.01 o 
   7  11   6     1050.29     1209.77     27.98 o 
   8  11   6      408.55      364.11     28.62 o 
   9  11   6      217.13      174.46     49.48 o 
  10  11   6        8.93       18.22     10.74 o 
 -10  12   6        3.58       11.10     16.67 o 
  -9  12   6       12.01       43.78     16.00 o 
  -8  12   6       18.41       28.47     16.19 o 
  -7  12   6       21.64      -11.96     18.78 o 
  -6  12   6       39.63       32.07     15.50 o 
  -5  12   6       89.53       90.44     25.20 o 
  -4  12   6       19.00       14.36      5.66 o 
  -3  12   6       47.50       53.95     12.57 o 
  -2  12   6      845.93      877.76     31.87 o 
  -1  12   6       22.07       23.35      8.93 o 
   0  12   6       15.26       16.33      8.02 o 
   1  12   6      777.44      738.10     21.48 o 
   2  12   6      488.79      474.89     15.68 o 
   3  12   6      269.32      272.72     16.81 o 
   4  12   6      451.96      480.82     16.69 o 
   5  12   6       21.55       15.47      6.65 o 
   6  12   6        8.65       16.91     10.26 o 
   7  12   6      146.28      124.91     24.40 o 
   8  12   6        0.69       -1.22     12.90 o 
   9  12   6       66.96       40.05     20.10 o 
  -9  13   6       14.24       16.90     18.41 o 
  -8  13   6      167.74      165.65     64.26 o 
  -7  13   6      600.51      596.90     34.19 o 
  -6  13   6        9.62       10.61     11.02 o 
  -5  13   6        2.13       13.96     16.41 o 
  -4  13   6       84.72       82.42     21.26 o 
  -3  13   6      889.56      975.85     23.63 o 
  -2  13   6       17.99       35.35      9.50 o 
  -1  13   6      562.37      624.03     19.31 o 
   0  13   6        0.58        8.29      5.97 o 
   1  13   6       69.44       69.56     13.52 o 
   2  13   6        0.14        2.10      4.52 o 
   3  13   6      800.64      809.84     18.26 o 
   4  13   6        1.82       11.75      7.05 o 
   5  13   6      185.55      245.18     41.24 o 
   6  13   6        1.53       12.00      8.05 o 
   7  13   6        0.07        8.17     17.38 o 
   8  13   6        7.65       20.67     17.46 o 
  -8  14   6      320.57      358.62     26.88 o 
  -7  14   6      109.16       76.77     26.33 o 
  -6  14   6      592.35      711.39     45.09 o 
  -5  14   6       10.51       25.60     28.53 o 
  -4  14   6     1171.71     1249.39     35.49 o 
  -3  14   6        0.00       13.27     14.41 o 
  -2  14   6        1.19       -1.39      7.11 o 
  -1  14   6       44.24       20.39      7.05 o 
   0  14   6      271.38      281.16     26.80 o 
   1  14   6       42.45       37.07     11.21 o 
   2  14   6       89.99       85.12     18.77 o 
   3  14   6      159.01      127.67     31.31 o 
   4  14   6       16.26       14.86      7.69 o 
   5  14   6        0.11       -1.70      9.68 o 
   6  14   6      233.18      173.46     47.86 o 
   7  14   6       10.74        3.19     12.08 o 
  -7  15   6        7.96       13.67     12.54 o 
  -6  15   6       25.54       35.87     12.23 o 
  -5  15   6       13.19       32.61     15.65 o 
  -4  15   6      232.48      185.95     65.70 o 
  -3  15   6      242.90      320.30     24.32 o 
  -2  15   6       84.58       65.62     19.39 o 
  -1  15   6      198.12      244.65     31.04 o 
   0  15   6      108.03       95.65     21.67 o 
   1  15   6       14.62        7.79      8.08 o 
   2  15   6       53.29       34.00      9.46 o 
   3  15   6       62.08       69.25     17.59 o 
   4  15   6       15.94       17.06      9.73 o 
   5  15   6      111.37      109.26     26.55 o 
   6  15   6        0.16       10.96     10.32 o 
  -6  16   6       51.74       54.97     21.10 o 
  -5  16   6       90.17       84.58     35.43 o 
  -4  16   6       55.11       27.52     13.33 o 
  -3  16   6        7.12        7.37     14.46 o 
  -2  16   6       86.43      124.72     33.37 o 
  -1  16   6        5.91        4.83      6.88 o 
   0  16   6      102.32      124.51     31.25 o 
   1  16   6      119.47      171.34     46.82 o 
   2  16   6       29.76       40.84     12.88 o 
   3  16   6        0.96        8.57      7.51 o 
   4  16   6       61.79       45.90     15.62 o 
   5  16   6        0.27        6.23     10.45 o 
  -4  17   6      255.60      295.44     23.58 o 
  -3  17   6        2.85        6.53     14.60 o 
  -2  17   6       25.20       24.14      9.51 o 
  -1  17   6        0.17       -2.38     14.09 o 
   0  17   6       85.12       72.19     23.12 o 
   1  17   6      128.51      172.92     23.57 o 
   2  17   6      181.22      198.62     36.17 o 
   3  17   6       29.50        8.79     16.48 o 
 -11   0   7       29.17       42.22     17.08 o 
  -9   0   7     2543.75     2846.73     90.18 o 
  -7   0   7        7.17        4.13      5.99 o 
  -5   0   7     3206.27     3190.11     60.80 o 
  -3   0   7     2527.11     2743.09     91.21 o 
  -1   0   7      453.35      464.34     15.22 o 
   1   0   7      217.80      199.33     12.01 o 
   3   0   7       69.35       44.15      9.54 o 
   5   0   7      387.26      396.46     14.27 o 
   7   0   7        8.77       20.54      7.72 o 
   9   0   7        4.88       16.32      8.44 o 
  11   0   7       11.20       31.39      9.00 o 
 -13   1   7      152.56      144.43     50.47 o 
 -12   1   7      145.29      117.54     39.04 o 
 -11   1   7      186.92      193.02     22.11 o 
 -10   1   7       40.78       28.87      9.39 o 
  -9   1   7     3742.54     3905.06     92.83 o 
  -8   1   7     1860.72     2063.04     47.64 o 
  -7   1   7     1446.90     1589.54     51.97 o 
  -6   1   7       60.96       63.77      8.32 o 
  -5   1   7     1462.84     1446.81     20.50 o 
  -4   1   7       34.13       32.43      5.27 o 
  -3   1   7     5465.10     5098.75     97.03 o 
  -2   1   7     1983.30     2028.08     37.66 o 
  -1   1   7      270.31      239.82      7.65 o 
   0   1   7        1.76       16.35      5.19 o 
   1   1   7     3676.95     3504.54     64.02 o 
   2   1   7      176.44      180.37      8.45 o 
   3   1   7     1575.27     1560.02     37.73 o 
   4   1   7     1575.05     1753.11     33.17 o 
   5   1   7      738.37      778.75     24.15 o 
   6   1   7      419.02      426.00     21.92 o 
   7   1   7      527.04      560.86     15.44 o 
   8   1   7      112.56      125.79     13.52 o 
   9   1   7       46.78       65.22     11.04 o 
  10   1   7       20.19       20.21      6.77 o 
  11   1   7      277.38      271.98     35.00 o 
  12   1   7       64.11       49.60     10.29 o 
 -13   2   7       77.78       54.52     20.46 o 
 -12   2   7       38.70       28.51     29.59 o 
 -11   2   7       46.61       35.92     13.32 o 
 -10   2   7      292.01      311.18     13.39 o 
  -9   2   7        1.81       -9.49     11.92 o 
  -8   2   7     1432.24     1493.56     39.09 o 
  -7   2   7     1053.24     1111.87     23.19 o 
  -6   2   7      132.33      139.72     16.89 o 
  -5   2   7     1300.53     1343.39     20.12 o 
  -4   2   7      313.91      321.93      7.04 o 
  -3   2   7       71.44       80.93     11.23 o 
  -2   2   7      401.92      454.10      9.82 o 
  -1   2   7      190.45      252.63      7.89 o 
   0   2   7     1131.15     1157.70     25.10 o 
   1   2   7      948.90     1106.69     16.70 o 
   2   2   7       44.17       67.63     11.12 o 
   3   2   7     3609.53     3742.12     59.80 o 
   4   2   7       44.66       42.95      7.12 o 
   5   2   7      121.19      144.64     19.46 o 
   6   2   7        0.02       -0.80      7.17 o 
   7   2   7     1061.73     1023.02     28.95 o 
   8   2   7      178.41      198.48     28.55 o 
   9   2   7       97.44      130.36     16.53 o 
  10   2   7       13.12        8.12      7.57 o 
  11   2   7      106.82       96.76     15.45 o 
  12   2   7       36.39       36.07     13.14 o 
 -13   3   7      170.40      119.87     64.73 o 
 -12   3   7        3.27       15.32     11.07 o 
 -11   3   7      660.82      798.00     36.56 o 
 -10   3   7       56.87       43.39     10.73 o 
  -9   3   7      369.67      367.64     10.47 o 
  -8   3   7      193.79      179.02      9.04 o 
  -7   3   7      936.17      954.88     15.48 o 
  -6   3   7       18.08       21.74      4.13 o 
  -5   3   7      167.33      123.81      7.00 o 
  -4   3   7       70.64       69.00      7.79 o 
  -3   3   7       51.22       47.30      5.84 o 
  -2   3   7      129.80      118.11      8.04 o 
  -1   3   7     2704.13     2680.50     31.89 o 
   0   3   7        7.61       17.09      5.50 o 
   1   3   7     3116.66     3120.31     49.29 o 
   2   3   7     6011.12     6057.64     99.22 o 
   3   3   7      423.60      394.24     10.11 o 
   4   3   7       21.82       28.25      6.25 o 
   5   3   7     1575.26     1474.96     42.45 o 
   6   3   7      212.87      198.15     17.82 o 
   7   3   7      105.86      113.29     16.16 o 
   8   3   7     2488.40     2694.56     61.23 o 
   9   3   7       16.98       19.92      6.87 o 
  10   3   7       13.63       12.33      6.63 o 
  11   3   7      429.07      478.55     31.18 o 
  12   3   7        0.05        8.58      7.81 o 
 -13   4   7       19.50       11.27     11.47 o 
 -12   4   7        9.89       17.24      7.51 o 
 -11   4   7        7.67       20.43     20.92 o 
 -10   4   7      423.55      497.46     26.22 o 
  -9   4   7      109.54      101.01      6.48 o 
  -8   4   7      550.84      559.59     15.00 o 
  -7   4   7      115.00      103.61      8.03 o 
  -6   4   7      336.89      358.91     18.57 o 
  -5   4   7      506.14      497.04     11.07 o 
  -4   4   7      106.22      108.93      9.49 o 
  -3   4   7      422.70      474.56      7.11 o 
  -2   4   7     1322.12     1358.23     20.24 o 
  -1   4   7      468.71      498.68      8.65 o 
   0   4   7     3396.63     3451.30     55.21 o 
   1   4   7        7.47        7.52      5.95 o 
   2   4   7     9251.27     9573.09    181.32 o 
   3   4   7        1.72       13.09      5.12 o 
   4   4   7        2.05        7.83      7.29 o 
   5   4   7      212.57      227.74     13.11 o 
   6   4   7      120.58      126.84     19.24 o 
   7   4   7       25.93       22.70      5.99 o 
   8   4   7     2418.44     2557.52     50.09 o 
   9   4   7        3.40        3.06      5.90 o 
  10   4   7       33.77       24.18     10.34 o 
  11   4   7        0.50        9.72     10.32 o 
  12   4   7       18.95       18.48     11.53 o 
 -12   5   7       24.42       19.62     14.05 o 
 -11   5   7       66.77       65.61     19.17 o 
 -10   5   7       40.73       34.46     17.79 o 
  -9   5   7      112.27      123.02     48.09 o 
  -8   5   7       87.67      102.73     11.89 o 
  -7   5   7       68.03       76.35      9.87 o 
  -6   5   7      134.29      146.16      4.80 o 
  -5   5   7       33.88       21.70      4.09 o 
  -4   5   7      671.25      750.95     15.94 o 
  -3   5   7      117.58      142.89      6.79 o 
  -2   5   7      563.80      551.65      9.31 o 
  -1   5   7        0.09        4.39      2.72 o 
   0   5   7      540.34      555.98      9.77 o 
   1   5   7       29.57       48.13      7.19 o 
   2   5   7      101.43      127.15     23.24 o 
   3   5   7      371.50      356.86      9.73 o 
   4   5   7       81.61       91.54     11.22 o 
   5   5   7      110.99      105.82     16.77 o 
   6   5   7      119.45      136.00     10.86 o 
   7   5   7     1095.01     1144.50     23.06 o 
   8   5   7        1.91       14.11      7.03 o 
   9   5   7      178.93      174.17     24.32 o 
  10   5   7       11.66       13.24      6.76 o 
  11   5   7       46.36       53.54     17.69 o 
  12   5   7       28.02       39.50     16.23 o 
 -12   6   7      363.95      321.40    104.35 o 
 -11   6   7        9.93       16.93     17.36 o 
 -10   6   7      234.15      276.91     67.37 o 
  -9   6   7      163.83      196.08     42.92 o 
  -8   6   7       18.72       17.17      7.88 o 
  -7   6   7        0.64        3.63      1.86 o 
  -6   6   7       74.06       63.45      5.48 o 
  -5   6   7      131.31      130.57      7.71 o 
  -4   6   7       11.59        9.23      3.31 o 
  -3   6   7        0.57        3.94      2.65 o 
  -2   6   7     1433.27     1467.39     31.30 o 
  -1   6   7       49.45       61.36      8.26 o 
   0   6   7       14.48       14.96      4.48 o 
   1   6   7       17.80       24.81      6.67 o 
   2   6   7       97.58       90.91     12.92 o 
   3   6   7      499.70      555.28     16.12 o 
   4   6   7     1231.96     1287.41     34.26 o 
   5   6   7       91.84      101.18     18.56 o 
   6   6   7       28.80       25.23      5.11 o 
   7   6   7        1.58       11.18      4.90 o 
   8   6   7        5.65       13.09      5.79 o 
   9   6   7        0.40       10.81      4.58 o 
  10   6   7        9.83       12.16     12.39 o 
  11   6   7       89.64       88.41     27.60 o 
 -12   7   7       38.79       58.71     35.22 o 
 -11   7   7        0.30      -13.77     19.16 o 
 -10   7   7        2.24      -12.55     17.79 o 
  -9   7   7      110.11      129.20     46.62 o 
  -8   7   7       99.60       97.98     30.10 o 
  -7   7   7      416.87      378.63     30.90 o 
  -6   7   7        0.30        3.00      4.44 o 
  -5   7   7      198.08      187.24      4.57 o 
  -4   7   7      107.68      116.69      4.52 o 
  -3   7   7       53.96       47.86      3.76 o 
  -2   7   7      294.97      307.77      6.17 o 
  -1   7   7      146.94      120.92      9.60 o 
   0   7   7       63.97       69.18     10.06 o 
   1   7   7      101.35      112.88     17.00 o 
   2   7   7        8.93       13.07      5.92 o 
   3   7   7        0.35        6.94      6.67 o 
   4   7   7       13.21       14.27      3.75 o 
   5   7   7       48.65       43.68      6.41 o 
   6   7   7      348.20      355.02     13.17 o 
   7   7   7        3.29       12.56     17.31 o 
   8   7   7      750.76      724.13     18.18 o 
   9   7   7      541.98      676.00     52.18 o 
  10   7   7        3.49       13.14      8.39 o 
  11   7   7        0.14       10.84     11.79 o 
 -11   8   7       62.31       64.75     23.91 o 
 -10   8   7      132.89      210.53     38.97 o 
  -9   8   7      431.87      417.64     87.67 o 
  -8   8   7       58.95       83.81     18.27 o 
  -7   8   7        8.24        5.82      8.28 o 
  -6   8   7      271.36      299.58     10.73 o 
  -5   8   7       18.19       25.04      9.83 o 
  -4   8   7      365.84      382.68      6.79 o 
  -3   8   7       13.36       16.73      2.77 o 
  -2   8   7     1486.60     1602.25     38.17 o 
  -1   8   7        0.16        9.48      3.44 o 
   0   8   7     2314.03     2415.93     59.32 o 
   1   8   7      318.15      325.98     12.09 o 
   2   8   7     1671.06     1817.71     42.44 o 
   3   8   7     1222.03     1281.32     22.64 o 
   4   8   7      678.60      679.97     15.24 o 
   5   8   7      257.07      279.78     19.37 o 
   6   8   7      546.13      582.56     28.71 o 
   7   8   7       20.20        3.72      6.25 o 
   8   8   7      594.80      606.26     59.22 o 
   9   8   7      210.34      191.60     47.02 o 
  10   8   7      136.94      110.46     27.44 o 
  11   8   7       27.01       22.01     11.45 o 
 -11   9   7       26.59       43.83     24.11 o 
 -10   9   7       21.24       37.43     13.37 o 
  -9   9   7        2.09       11.01     14.41 o 
  -8   9   7       19.70       25.46     20.13 o 
  -7   9   7        0.32      -12.09     14.60 o 
  -6   9   7        2.05        1.93      1.90 o 
  -5   9   7      684.03      711.11     23.24 o 
  -4   9   7       84.74       78.39     17.51 o 
  -3   9   7     1476.89     1502.42     17.88 o 
  -2   9   7     1580.10     1670.05     20.59 o 
  -1   9   7        0.58        5.60      5.74 o 
   0   9   7      778.41      717.84     20.09 o 
   1   9   7      436.33      471.21     17.27 o 
   2   9   7     1546.93     1629.91     44.68 o 
   3   9   7      154.02      137.89     22.21 o 
   4   9   7       20.31       19.81      6.53 o 
   5   9   7       65.79       69.35      9.67 o 
   6   9   7      732.52      737.97     16.42 o 
   7   9   7      469.24      425.39     14.80 o 
   8   9   7      143.66      162.24     26.28 o 
   9   9   7       44.00       36.76     12.56 o 
  10   9   7       48.39       43.57     14.84 o 
 -10  10   7       51.15       66.60     23.75 o 
  -9  10   7        2.97       13.33     11.69 o 
  -8  10   7       78.53       92.07     28.22 o 
  -7  10   7      294.24      278.75     69.82 o 
  -6  10   7      396.83      408.07     55.44 o 
  -5  10   7       30.42       27.53     15.32 o 
  -4  10   7      330.28      343.18     13.02 o 
  -3  10   7        4.10        8.39      3.52 o 
  -2  10   7     1055.96     1150.99     26.11 o 
  -1  10   7      112.58      126.28     21.64 o 
   0  10   7      209.86      180.99     15.28 o 
   1  10   7      442.13      437.95     12.18 o 
   2  10   7      783.21      737.19     19.95 o 
   3  10   7       15.74       18.26      5.14 o 
   4  10   7      151.78      140.81     19.21 o 
   5  10   7        0.00       -3.54      7.21 o 
   6  10   7      312.60      343.65     12.73 o 
   7  10   7      353.93      313.78     18.19 o 
   8  10   7      311.35      360.99     35.10 o 
   9  10   7       19.25       28.20      9.90 o 
  10  10   7       85.82       74.78     22.75 o 
 -10  11   7        0.14       -0.60     17.87 o 
  -9  11   7      306.22      322.92     50.45 o 
  -8  11   7      169.49      199.39     58.37 o 
  -7  11   7      537.08      613.06     32.74 o 
  -6  11   7       56.73       55.32     20.80 o 
  -5  11   7        3.53       -4.69     18.85 o 
  -4  11   7       13.71       10.60      7.93 o 
  -3  11   7      139.71      185.68     16.28 o 
  -2  11   7     1199.49     1154.25     31.62 o 
  -1  11   7     1244.83     1262.86     35.48 o 
   0  11   7      254.39      251.60     18.40 o 
   1  11   7        0.93        8.73     11.54 o 
   2  11   7      552.37      503.40     17.55 o 
   3  11   7        1.56        3.74      6.80 o 
   4  11   7      266.86      242.83     15.94 o 
   5  11   7       99.80       78.71     15.69 o 
   6  11   7      220.89      251.16     48.48 o 
   7  11   7       47.20       42.36     13.87 o 
   8  11   7      407.08      378.04     48.44 o 
   9  11   7      254.90      221.62     64.56 o 
  -9  12   7       65.96       95.08     35.25 o 
  -8  12   7       32.65       20.61     10.42 o 
  -7  12   7       29.15       24.87     12.37 o 
  -6  12   7       49.55       62.12     12.71 o 
  -5  12   7        0.96       -3.12     19.33 o 
  -4  12   7      100.31      111.42      8.12 o 
  -3  12   7        0.53       -9.02      7.62 o 
  -2  12   7       43.34       50.27     10.54 o 
  -1  12   7      155.80      158.60     33.55 o 
   0  12   7        1.50        5.63      4.23 o 
   1  12   7      148.64      130.88     25.07 o 
   2  12   7       13.93       12.76      4.75 o 
   3  12   7       55.76       50.65     10.35 o 
   4  12   7       61.87       73.96     10.73 o 
   5  12   7      113.34       85.19     19.74 o 
   6  12   7      193.29      188.83     35.97 o 
   7  12   7       20.68       17.34      7.88 o 
   8  12   7      331.61      396.31     94.81 o 
   9  12   7        1.73       -6.36     22.96 o 
  -8  13   7       16.99       18.29     17.82 o 
  -7  13   7      102.62      125.06     35.53 o 
  -6  13   7      198.77      162.26     50.84 o 
  -5  13   7       74.67       64.05     15.66 o 
  -4  13   7       13.33        4.60     11.03 o 
  -3  13   7       12.46       20.69     11.44 o 
  -2  13   7      854.07      813.51     18.79 o 
  -1  13   7      363.30      427.99     14.84 o 
   0  13   7       22.17       19.82      7.27 o 
   1  13   7      577.58      545.46     13.42 o 
   2  13   7      147.82      101.47     24.11 o 
   3  13   7        2.86        1.07      6.27 o 
   4  13   7       49.97       42.36     12.04 o 
   5  13   7        2.21        3.39      5.53 o 
   6  13   7        5.90        6.71      7.49 o 
   7  13   7       12.68       12.37      9.31 o 
   8  13   7       93.32       79.69     35.11 o 
  -7  14   7        1.02       21.60     14.75 o 
  -6  14   7        1.38       -1.55     21.71 o 
  -5  14   7       30.39       18.23     15.60 o 
  -4  14   7       27.84       12.80      8.89 o 
  -3  14   7      166.62      155.96     52.20 o 
  -2  14   7      130.99      145.94     29.17 o 
  -1  14   7       21.72       14.10      9.21 o 
   0  14   7      223.44      210.73     40.30 o 
   1  14   7       58.21       58.17     16.63 o 
   2  14   7        1.97        7.42      4.56 o 
   3  14   7        3.69       -0.16      9.35 o 
   4  14   7        8.56        5.36      8.06 o 
   5  14   7       20.19       14.45      8.17 o 
   6  14   7      109.18       93.88     28.87 o 
   7  14   7        3.95       11.18     11.52 o 
  -6  15   7      165.35      127.71     55.43 o 
  -5  15   7      313.95      347.67     24.26 o 
  -4  15   7        6.04       14.30     11.35 o 
  -3  15   7      121.11      133.79     45.91 o 
  -2  15   7      358.13      376.93     60.65 o 
  -1  15   7       28.80       55.36     12.84 o 
   0  15   7        7.18        9.41      8.24 o 
   1  15   7      419.49      461.84     22.93 o 
   2  15   7       13.51       16.30      8.28 o 
   3  15   7        4.49       10.89      6.83 o 
   4  15   7        0.03        0.74      6.77 o 
   5  15   7      142.64      105.82     32.79 o 
   6  15   7        6.82        8.24     11.43 o 
  -5  16   7       26.91        2.64     16.20 o 
  -4  16   7        1.29       20.15     12.50 o 
  -3  16   7       14.59        5.40     18.87 o 
  -2  16   7      142.72      143.33     55.54 o 
  -1  16   7       24.92       32.42      9.61 o 
   0  16   7        0.50        0.11      9.11 o 
   1  16   7       10.13       10.64     11.35 o 
   2  16   7       27.77       28.21     16.62 o 
   3  16   7        1.15        7.90      8.43 o 
   4  16   7       12.04        2.19      9.44 o 
  -2  17   7        2.23       17.98     23.39 o 
  -1  17   7       12.93       22.98     16.01 o 
   0  17   7       18.75       21.02     12.38 o 
   1  17   7       62.46       54.87     20.23 o 
 -12   0   8      391.19      497.95     60.85 o 
 -10   0   8      691.29      768.21     23.91 o 
  -8   0   8      582.51      600.17     26.63 o 
  -6   0   8     1695.24     1756.50     54.16 o 
  -4   0   8      289.35      214.98     10.90 o 
  -2   0   8      204.52      193.37     11.67 o 
   0   0   8     4590.50     4416.47    241.27 o 
   2   0   8     6458.25     6167.21    133.64 o 
   4   0   8      565.63      623.54     27.93 o 
   6   0   8      325.20      328.44     26.46 o 
   8   0   8      194.49      217.19     33.15 o 
  10   0   8        2.16       13.32     10.16 o 
  12   0   8      100.88      115.50     26.31 o 
 -12   1   8        1.80       -5.36     12.40 o 
 -11   1   8        2.68        8.35      4.98 o 
 -10   1   8       58.29       67.32     16.32 o 
  -9   1   8      377.34      451.62     15.51 o 
  -8   1   8      419.25      457.60     12.68 o 
  -7   1   8      414.02      428.62     18.16 o 
  -6   1   8       40.70       36.81      6.71 o 
  -5   1   8        3.69        5.45      3.83 o 
  -4   1   8      715.29      693.04     12.71 o 
  -3   1   8      583.63      581.21     13.58 o 
  -2   1   8       26.12       26.74      6.54 o 
  -1   1   8     1572.36     1613.55     34.19 o 
   0   1   8      123.63      155.90     10.15 o 
   1   1   8       35.72       19.81      5.54 o 
   2   1   8      148.21      160.83     22.36 o 
   3   1   8      607.87      637.65     16.32 o 
   4   1   8     1019.98     1042.43     29.68 o 
   5   1   8      158.86      166.15     25.92 o 
   6   1   8      330.42      350.07     18.13 o 
   7   1   8        0.02       -1.88      7.26 o 
   8   1   8      129.38      169.12     25.10 o 
   9   1   8      296.15      291.13     35.13 o 
  10   1   8       41.30       56.18      9.28 o 
  11   1   8       36.35       52.71      8.56 o 
  12   1   8      222.04      221.18     37.32 o 
 -12   2   8       44.31       54.63     14.69 o 
 -11   2   8       17.89       15.12      5.91 o 
 -10   2   8       32.45       33.05      6.79 o 
  -9   2   8      756.51      797.80     21.44 o 
  -8   2   8     1805.74     2012.82    104.55 o 
  -7   2   8      221.73      219.87     12.17 o 
  -6   2   8      155.41      147.66      8.67 o 
  -5   2   8       18.20       28.02      5.48 o 
  -4   2   8      217.93      205.89      7.27 o 
  -3   2   8     1312.51     1458.83     21.21 o 
  -2   2   8      543.24      555.37      9.75 o 
  -1   2   8      287.19      284.76      7.72 o 
   0   2   8      383.65      378.15     10.33 o 
   1   2   8      591.78      575.28     14.18 o 
   2   2   8      568.54      524.75     22.73 o 
   3   2   8      169.44      202.92     30.17 o 
   4   2   8     1010.85      946.57     38.03 o 
   5   2   8      201.20      198.36     26.87 o 
   6   2   8       22.64       22.96      7.10 o 
   7   2   8      290.60      310.18     22.57 o 
   8   2   8       95.39      131.79     19.57 o 
   9   2   8        0.54        6.25      6.30 o 
  10   2   8      471.02      430.92     28.38 o 
  11   2   8      107.96      101.85     15.97 o 
  12   2   8      164.24      138.00     39.37 o 
 -12   3   8       21.52       18.38      8.92 o 
 -11   3   8      425.13      521.08     28.86 o 
 -10   3   8        3.19       13.63      9.73 o 
  -9   3   8      101.28      120.71     16.14 o 
  -8   3   8       96.73       92.44     24.21 o 
  -7   3   8      260.40      237.12      8.43 o 
  -6   3   8      309.19      297.15      9.25 o 
  -5   3   8      708.82      746.70     18.55 o 
  -4   3   8      389.72      415.44     26.74 o 
  -3   3   8      271.22      265.61      9.47 o 
  -2   3   8      104.14      113.96     17.91 o 
  -1   3   8      155.59      181.21     26.59 o 
   0   3   8      364.41      400.00     12.82 o 
   1   3   8      130.92      166.78     25.02 o 
   2   3   8      716.26      837.95     15.64 o 
   3   3   8      219.59      248.42     13.21 o 
   4   3   8        6.54        2.49      6.90 o 
   5   3   8        2.38        3.41      5.91 o 
   6   3   8        1.82       12.70      5.26 o 
   7   3   8      384.82      400.89     14.06 o 
   8   3   8      117.58      102.09     14.22 o 
   9   3   8      214.77      209.68     29.75 o 
  10   3   8        1.10      -12.49      8.73 o 
  11   3   8        8.58        8.35      5.72 o 
  12   3   8       85.26       81.62     28.14 o 
 -12   4   8      125.16      164.77     51.33 o 
 -11   4   8        3.03       10.57     10.16 o 
 -10   4   8       48.70       43.81     15.30 o 
  -9   4   8       73.38       77.05     14.32 o 
  -8   4   8      132.51      174.94     20.22 o 
  -7   4   8      149.93      155.35     17.09 o 
  -6   4   8      566.78      588.52     17.41 o 
  -5   4   8       89.75       89.92      6.87 o 
  -4   4   8     1606.69     1690.93     37.34 o 
  -3   4   8       19.46       25.29      6.43 o 
  -2   4   8       76.26       75.08     11.94 o 
  -1   4   8      306.47      358.18     11.95 o 
   0   4   8      505.24      530.32     13.45 o 
   1   4   8      140.48      164.25     19.20 o 
   2   4   8      170.75      155.69     21.74 o 
   3   4   8     1151.11     1176.29     28.21 o 
   4   4   8      236.29      258.31     14.21 o 
   5   4   8       85.40      104.53     12.93 o 
   6   4   8      184.87      178.25     22.68 o 
   7   4   8       69.76       85.02     13.69 o 
   8   4   8       79.41       72.92     13.97 o 
   9   4   8       70.04       71.43     11.50 o 
  10   4   8      156.61      165.18     20.63 o 
  11   4   8        1.62        4.18      7.80 o 
 -12   5   8        7.82       10.20     10.42 o 
 -11   5   8      266.95      277.80     61.21 o 
 -10   5   8       73.58       62.94     21.53 o 
  -9   5   8        9.49       30.18     30.27 o 
  -8   5   8      132.49      156.59     44.67 o 
  -7   5   8       22.27       25.62      7.51 o 
  -6   5   8     1831.81     1821.91     74.45 o 
  -5   5   8      541.27      545.33     18.13 o 
  -4   5   8      123.85      125.53      7.49 o 
  -3   5   8       59.48       57.80      8.01 o 
  -2   5   8     1105.15     1130.27     19.11 o 
  -1   5   8      104.59      131.05     17.46 o 
   0   5   8      425.98      449.84     18.86 o 
   1   5   8      533.32      495.89     11.66 o 
   2   5   8       73.50       91.86     13.67 o 
   3   5   8       74.60       72.64     13.06 o 
   4   5   8     1175.00     1206.95     30.95 o 
   5   5   8       79.04       94.45     14.28 o 
   6   5   8      770.30      733.17     21.42 o 
   7   5   8      116.77      136.42     20.19 o 
   8   5   8        8.64        7.78     10.99 o 
   9   5   8       46.74       51.06     13.23 o 
  10   5   8      171.49      121.63     24.21 o 
  11   5   8      165.71      153.65     30.97 o 
 -12   6   8      119.29       99.09     39.58 o 
 -11   6   8       20.67       10.88     11.58 o 
 -10   6   8      186.04      199.98     31.08 o 
  -9   6   8        5.29       11.55      9.92 o 
  -8   6   8       59.00       64.77     23.09 o 
  -7   6   8       61.29       43.52     10.42 o 
  -6   6   8      283.55      266.72     10.02 o 
  -5   6   8      170.93      150.17      6.00 o 
  -4   6   8      534.51      536.57     14.21 o 
  -3   6   8       14.79       16.45      3.57 o 
  -2   6   8      568.34      575.32     16.01 o 
  -1   6   8      303.99      274.15     10.01 o 
   0   6   8      400.89      389.07     10.53 o 
   1   6   8      485.17      479.78     16.69 o 
   2   6   8      685.11      595.44     18.43 o 
   3   6   8      107.85      112.84     16.93 o 
   4   6   8     2770.06     2881.86     35.65 o 
   5   6   8        0.87        9.26      5.02 o 
   6   6   8      493.20      442.21     21.06 o 
   7   6   8     1195.03     1220.23     30.18 o 
   8   6   8       45.40       37.82      9.32 o 
   9   6   8      130.19      132.31     17.35 o 
  10   6   8        8.80       20.06      7.80 o 
  11   6   8       63.06       52.67     18.33 o 
 -11   7   8      182.78      159.49     47.37 o 
 -10   7   8       16.40       10.53      9.63 o 
  -9   7   8      180.40      228.74     49.47 o 
  -8   7   8        7.97       17.03     12.23 o 
  -7   7   8      773.76      760.40     56.72 o 
  -6   7   8       98.95      122.59     10.12 o 
  -5   7   8      109.63      115.18      7.87 o 
  -4   7   8       15.53       12.16      4.45 o 
  -3   7   8      479.22      530.19     11.02 o 
  -2   7   8        0.66        4.16      3.58 o 
  -1   7   8     1892.98     2001.05     45.33 o 
   0   7   8       15.77       17.47      5.04 o 
   1   7   8     1411.55     1478.14     34.24 o 
   2   7   8       80.95       76.66     15.41 o 
   3   7   8      569.21      602.39     15.00 o 
   4   7   8       18.33       21.60      6.76 o 
   5   7   8      161.75      139.61     20.72 o 
   6   7   8       45.32       62.31     11.06 o 
   7   7   8     1130.31     1229.38     24.07 o 
   8   7   8      442.98      511.63     30.37 o 
   9   7   8      365.99      376.86     46.23 o 
  10   7   8        9.47       21.29      8.77 o 
  11   7   8      461.75      532.41     64.69 o 
 -11   8   8       42.04       23.59     16.37 o 
 -10   8   8        6.31       29.18     15.00 o 
  -9   8   8       20.14       16.52     15.22 o 
  -8   8   8      128.11      152.59     39.44 o 
  -7   8   8        1.90       -2.91     19.79 o 
  -6   8   8       57.40       43.75     10.53 o 
  -5   8   8        0.10        3.73      5.57 o 
  -4   8   8      317.14      266.24      8.19 o 
  -3   8   8       14.46       15.44      4.21 o 
  -2   8   8      509.82      506.05      9.73 o 
  -1   8   8      986.40      961.28     17.90 o 
   0   8   8        8.08       13.91      4.79 o 
   1   8   8     1667.76     1727.06     25.14 o 
   2   8   8      852.60      805.99     24.13 o 
   3   8   8        1.44       12.00      6.10 o 
   4   8   8       33.97       31.40      5.87 o 
   5   8   8      381.38      402.12     16.94 o 
   6   8   8        4.87        8.11      5.32 o 
   7   8   8      335.30      306.15     27.44 o 
   8   8   8       17.43       29.31      8.75 o 
   9   8   8        0.37       17.81      8.06 o 
  10   8   8       37.90       35.37     12.62 o 
 -11   9   8      302.88      273.16    104.66 o 
 -10   9   8        0.17       -3.56     19.23 o 
  -9   9   8      154.92      189.85     43.90 o 
  -8   9   8        0.72       28.89     19.12 o 
  -7   9   8      397.61      491.91     81.70 o 
  -6   9   8      108.81       84.29     21.54 o 
  -5   9   8      129.96      144.83      8.45 o 
  -4   9   8      745.91      729.98     20.39 o 
  -3   9   8     1171.66     1182.53     55.72 o 
  -2   9   8      499.59      497.26     14.48 o 
  -1   9   8      255.31      249.12     12.69 o 
   0   9   8      838.47      810.97     18.82 o 
   1   9   8       29.16       28.50      6.34 o 
   2   9   8      364.34      361.30     12.20 o 
   3   9   8      932.32      930.85     25.64 o 
   4   9   8        2.72        8.43      6.86 o 
   5   9   8        0.07        7.69      5.76 o 
   6   9   8      292.92      317.49     15.08 o 
   7   9   8       53.64       56.29     10.61 o 
   8   9   8        2.17       10.95      9.64 o 
   9   9   8      181.15      181.12     37.32 o 
  10   9   8       29.29       27.91     10.31 o 
 -10  10   8       19.69       31.08     17.51 o 
  -9  10   8      146.05      160.51     36.65 o 
  -8  10   8        8.64       41.34     14.25 o 
  -7  10   8       31.24       15.90     24.75 o 
  -6  10   8        2.06      -18.70     18.39 o 
  -5  10   8       97.56       75.14     14.06 o 
  -4  10   8      149.56      115.81     15.07 o 
  -3  10   8      689.67      605.90     17.07 o 
  -2  10   8       96.86       79.08     15.41 o 
  -1  10   8       73.03       67.21     11.50 o 
   0  10   8      389.67      409.73     10.90 o 
   1  10   8      148.63      153.13     22.81 o 
   2  10   8        9.51       18.09      7.34 o 
   3  10   8     1235.58     1243.96     26.14 o 
   4  10   8        2.36        4.25      4.51 o 
   5  10   8      369.75      395.00     17.46 o 
   6  10   8      127.55      113.10     16.90 o 
   7  10   8       17.34       11.75     11.48 o 
   8  10   8       93.09       84.87     16.78 o 
   9  10   8        1.43       -6.79     10.45 o 
  -9  11   8      336.41      299.50     73.08 o 
  -8  11   8       30.36       62.83     15.08 o 
  -7  11   8      265.26      252.04     76.29 o 
  -6  11   8        4.88       14.99     15.02 o 
  -5  11   8       69.04       63.85     21.10 o 
  -4  11   8        0.80       10.98     14.29 o 
  -3  11   8      357.34      389.64     25.92 o 
  -2  11   8      114.59      111.74     20.80 o 
  -1  11   8      901.59      977.32     26.10 o 
   0  11   8        5.39        9.25      6.03 o 
   1  11   8      154.51      149.45     28.92 o 
   2  11   8       37.95       27.83      6.87 o 
   3  11   8      434.58      431.06     15.22 o 
   4  11   8      118.17      103.08     20.13 o 
   5  11   8      509.74      564.81     32.92 o 
   6  11   8       26.64       33.68     11.72 o 
   7  11   8      265.43      261.12     50.74 o 
   8  11   8       29.53       13.65      9.90 o 
   9  11   8       58.35       35.90     24.85 o 
  -9  12   8        3.02       25.42     20.69 o 
  -8  12   8      360.75      407.02    107.33 o 
  -7  12   8        4.08      -25.82     19.18 o 
  -6  12   8       75.17       70.08     31.53 o 
  -5  12   8       36.19       21.45     11.71 o 
  -4  12   8      129.86      150.50     41.39 o 
  -3  12   8       35.88       13.16     10.61 o 
  -2  12   8      142.15       99.58     30.17 o 
  -1  12   8       45.15       20.45     11.13 o 
   0  12   8      234.53      232.40     15.00 o 
   1  12   8       66.33       61.37     11.37 o 
   2  12   8      464.50      460.95     33.21 o 
   3  12   8        0.08        6.48      5.73 o 
   4  12   8       16.75       12.36      4.97 o 
   5  12   8       45.86       49.11     14.45 o 
   6  12   8       22.74       17.79      8.44 o 
   7  12   8      247.10      235.72     49.30 o 
   8  12   8       34.62       50.70     19.40 o 
  -8  13   8      252.34      258.29     72.58 o 
  -7  13   8       22.19       20.25     12.63 o 
  -6  13   8      117.15       82.10     31.66 o 
  -5  13   8      121.15      140.14     38.04 o 
  -4  13   8       47.70       56.84     27.18 o 
  -3  13   8        0.28       12.86      7.14 o 
  -2  13   8      259.82      241.82     16.30 o 
  -1  13   8       42.94       36.36     16.34 o 
   0  13   8      217.15      233.24     22.79 o 
   1  13   8       20.93       22.18      6.22 o 
   2  13   8       34.54       28.82      8.28 o 
   3  13   8       14.91       17.02      7.09 o 
   4  13   8      209.59      143.15     36.80 o 
   5  13   8       28.88       22.85     10.19 o 
   6  13   8        1.15        2.00      9.83 o 
   7  13   8      333.10      271.58     86.50 o 
  -7  14   8        6.55       17.01     13.69 o 
  -6  14   8       49.84       54.35     35.86 o 
  -5  14   8       38.84       26.07     18.21 o 
  -4  14   8        0.09       19.97     22.40 o 
  -3  14   8       52.38       42.04     13.00 o 
  -2  14   8      750.96      781.13     59.68 o 
  -1  14   8       29.72       25.79     11.02 o 
   0  14   8      226.23      174.09     36.70 o 
   1  14   8       32.08       30.06     14.79 o 
   2  14   8       28.51       24.74     12.47 o 
   3  14   8        7.16        8.44      9.22 o 
   4  14   8      428.88      400.78     21.18 o 
   5  14   8        1.64       15.47      5.75 o 
   6  14   8      113.39       94.08     28.33 o 
  -5  15   8      187.32      173.69     63.65 o 
  -4  15   8      139.34      134.31     44.38 o 
  -3  15   8       25.82       -1.01     13.81 o 
  -2  15   8        2.52       15.13      7.93 o 
  -1  15   8       13.92       14.46      7.58 o 
   0  15   8        8.88        9.48      5.73 o 
   1  15   8        0.84        0.04     10.18 o 
   2  15   8       95.67       63.92     19.49 o 
   3  15   8       25.69       21.91      7.82 o 
   4  15   8        2.53        3.94      5.17 o 
   5  15   8      193.28      165.66     63.84 o 
  -3  16   8      209.56      195.13     44.13 o 
  -2  16   8       25.14       23.91     14.03 o 
  -1  16   8       70.21       99.58     30.86 o 
   0  16   8      101.05       52.22     13.27 o 
   1  16   8       89.84       77.07     20.22 o 
   2  16   8      177.60      128.58     42.46 o 
   3  16   8       10.39        2.32      6.95 o 
 -11   0   9        2.12       10.84      3.90 o 
  -9   0   9     1128.49     1117.73     25.68 o 
  -7   0   9        0.01        5.64      7.38 o 
  -5   0   9      533.44      526.01     19.88 o 
  -3   0   9        4.61        6.44      6.19 o 
  -1   0   9     1571.90     1669.81     35.23 o 
   1   0   9      159.49      195.67     14.06 o 
   3   0   9       14.83       20.70     10.75 o 
   5   0   9      217.89      187.48     47.08 o 
   7   0   9      148.90      173.77     28.93 o 
   9   0   9       25.99       28.26     10.46 o 
  11   0   9      326.55      288.26     64.15 o 
 -12   1   9        3.49        7.06     14.32 o 
 -11   1   9        0.12        4.65     12.60 o 
 -10   1   9        5.05        5.20      6.44 o 
  -9   1   9      431.41      397.65     16.49 o 
  -8   1   9       65.02       62.85     25.15 o 
  -7   1   9     1050.22     1091.94     17.89 o 
  -6   1   9      240.15      260.22     11.82 o 
  -5   1   9     1312.16     1299.58     31.37 o 
  -4   1   9      673.78      649.53     16.32 o 
  -3   1   9      385.86      364.61     10.01 o 
  -2   1   9       48.70       54.13      8.87 o 
  -1   1   9      934.20      896.20     16.20 o 
   0   1   9       36.55       38.14      7.10 o 
   1   1   9      510.67      483.49     11.36 o 
   2   1   9      268.57      238.90     16.37 o 
   3   1   9      926.66      978.58     31.77 o 
   4   1   9        0.82        3.64      6.86 o 
   5   1   9     2097.23     2108.32     33.10 o 
   6   1   9        4.52        7.58      4.20 o 
   7   1   9       25.23       34.61      8.59 o 
   8   1   9      125.66      130.39     17.09 o 
   9   1   9       86.02       91.29     15.36 o 
  10   1   9       12.42       15.01      5.04 o 
  11   1   9      185.65      180.62     25.78 o 
 -12   2   9      155.81      131.77     35.59 o 
 -11   2   9        0.60       -4.18     14.66 o 
 -10   2   9       75.92       94.73     19.50 o 
  -9   2   9       30.37       32.83      7.60 o 
  -8   2   9      774.69      821.61     32.78 o 
  -7   2   9        2.92        5.85      3.23 o 
  -6   2   9      185.34      197.01     10.00 o 
  -5   2   9      882.47      815.63     20.90 o 
  -4   2   9      208.04      210.59     12.06 o 
  -3   2   9      495.48      497.49     17.16 o 
  -2   2   9      663.37      724.77     15.67 o 
  -1   2   9       96.08      111.79     16.46 o 
   0   2   9       96.19      102.35     14.88 o 
   1   2   9      374.71      383.47     13.48 o 
   2   2   9      284.58      269.22     11.60 o 
   3   2   9      162.82      159.55     22.37 o 
   4   2   9       21.99       26.75      8.18 o 
   5   2   9      500.98      539.68     23.73 o 
   6   2   9       90.85      109.35     15.50 o 
   7   2   9      287.31      345.41     17.69 o 
   8   2   9      130.28      156.37     18.99 o 
   9   2   9      192.74      217.29     23.80 o 
  10   2   9       30.03       22.98      8.13 o 
  11   2   9      168.22      149.40     26.34 o 
 -12   3   9        0.02       13.07      9.10 o 
 -11   3   9        2.30       -5.64     10.76 o 
 -10   3   9       67.49       37.88     18.80 o 
  -9   3   9      135.54      129.41     17.03 o 
  -8   3   9      413.70      385.82     12.25 o 
  -7   3   9       61.01       65.63     11.30 o 
  -6   3   9       41.55       38.07      6.48 o 
  -5   3   9      777.06      762.91     23.26 o 
  -4   3   9      219.99      213.41     10.39 o 
  -3   3   9      462.47      468.81      9.99 o 
  -2   3   9      693.06      736.40     18.41 o 
  -1   3   9      184.05      196.60     15.62 o 
   0   3   9      696.38      718.99     17.65 o 
   1   3   9      548.28      517.05     15.43 o 
   2   3   9      422.27      459.79     21.47 o 
   3   3   9     2112.52     2170.00     49.80 o 
   4   3   9       76.10       79.57     15.49 o 
   5   3   9     1264.97     1230.64     23.88 o 
   6   3   9      228.25      230.34     31.09 o 
   7   3   9      712.27      711.72     18.29 o 
   8   3   9       10.26       16.75      8.60 o 
   9   3   9      256.56      330.51     60.19 o 
  10   3   9      115.71      106.59     16.21 o 
  11   3   9       72.71       61.96     15.67 o 
 -12   4   9        6.93        7.49     16.17 o 
 -11   4   9       23.00       54.83     24.48 o 
 -10   4   9      301.62      376.30     73.26 o 
  -9   4   9      162.64      132.86     44.05 o 
  -8   4   9       45.41       41.53      8.67 o 
  -7   4   9        7.64        4.69      6.16 o 
  -6   4   9      396.12      403.01     11.95 o 
  -5   4   9       37.40       58.64     10.36 o 
  -4   4   9      447.96      482.32     13.45 o 
  -3   4   9      212.75      207.28     13.66 o 
  -2   4   9      679.66      720.80     18.31 o 
  -1   4   9        6.85       13.27      5.03 o 
   0   4   9      488.67      493.19     17.01 o 
   1   4   9      820.11      883.34     28.77 o 
   2   4   9      302.11      346.95     11.32 o 
   3   4   9       67.09       54.96      9.25 o 
   4   4   9      286.94      272.81     18.11 o 
   5   4   9       15.42       24.30      6.20 o 
   6   4   9      534.71      549.54     35.55 o 
   7   4   9        5.26        4.02      5.93 o 
   8   4   9      222.23      205.59     23.91 o 
   9   4   9      324.56      368.07     46.29 o 
  10   4   9      910.62     1047.78     25.19 o 
  11   4   9      170.28      145.63     42.97 o 
 -11   5   9       46.60       69.43     17.88 o 
 -10   5   9       16.04        8.10      5.47 o 
  -9   5   9      629.80      730.68    102.43 o 
  -8   5   9      295.38      287.00     23.58 o 
  -7   5   9      112.90      109.99     12.55 o 
  -6   5   9       12.53        9.35      3.17 o 
  -5   5   9      359.69      328.80      9.71 o 
  -4   5   9       47.79       45.32      5.91 o 
  -3   5   9      127.92      139.10     20.06 o 
  -2   5   9       17.38       27.28      5.68 o 
  -1   5   9      104.63      121.26     15.90 o 
   0   5   9     2217.10     2282.01     50.08 o 
   1   5   9     3933.90     4038.85     88.63 o 
   2   5   9      150.57      172.94     23.06 o 
   3   5   9       18.35       13.26      7.97 o 
   4   5   9      129.05      116.35     17.58 o 
   5   5   9       97.93      117.82     16.45 o 
   6   5   9       89.31       76.39     12.80 o 
   7   5   9      646.89      632.09     16.32 o 
   8   5   9        0.02       13.61      9.01 o 
   9   5   9        7.68        5.61      6.63 o 
  10   5   9      215.41      204.57     31.85 o 
  11   5   9      236.18      238.91     55.98 o 
 -11   6   9      112.48      171.24     40.01 o 
 -10   6   9       26.73       20.72     11.12 o 
  -9   6   9        8.52       10.40     10.28 o 
  -8   6   9        7.73        3.00      9.74 o 
  -7   6   9       12.88        4.62      9.89 o 
  -6   6   9      149.97      174.82      6.62 o 
  -5   6   9      471.78      450.01     19.84 o 
  -4   6   9      518.64      504.03     11.08 o 
  -3   6   9       63.09       70.52     12.10 o 
  -2   6   9      191.13      212.59     10.83 o 
  -1   6   9      560.05      519.24     15.65 o 
   0   6   9     1931.07     1939.02     46.31 o 
   1   6   9       24.99       38.59      9.27 o 
   2   6   9      251.86      239.55     13.32 o 
   3   6   9      108.69      148.37     20.36 o 
   4   6   9        3.05        7.34      6.42 o 
   5   6   9      455.03      480.89     14.41 o 
   6   6   9       18.11       10.50      5.21 o 
   7   6   9        1.77        8.48      6.98 o 
   8   6   9      251.64      268.36     39.03 o 
   9   6   9       22.30       46.12     10.04 o 
  10   6   9       15.56       16.36     11.63 o 
 -11   7   9       25.16       20.85     14.62 o 
 -10   7   9      170.57      142.67     27.48 o 
  -9   7   9       53.74       63.92     25.52 o 
  -8   7   9        3.79      -10.18     17.75 o 
  -7   7   9        6.26       11.61      6.67 o 
  -6   7   9       12.08       14.34      7.50 o 
  -5   7   9      239.22      191.91      7.72 o 
  -4   7   9      161.00      127.92      9.39 o 
  -3   7   9      993.82      924.22     26.06 o 
  -2   7   9      271.06      286.73     12.47 o 
  -1   7   9        4.90        1.21      5.84 o 
   0   7   9      315.53      287.48      9.88 o 
   1   7   9      309.46      304.77     14.50 o 
   2   7   9     3247.97     3366.76     38.56 o 
   3   7   9      596.39      544.12     15.95 o 
   4   7   9       13.65       18.32      5.92 o 
   5   7   9        0.70        1.30      6.02 o 
   6   7   9      155.91      139.43     20.12 o 
   7   7   9      491.17      508.64     17.66 o 
   8   7   9      655.05      663.94     19.11 o 
   9   7   9       19.44       17.77      5.53 o 
  10   7   9       94.08       85.48     22.99 o 
 -10   8   9      292.07      238.04     55.82 o 
  -9   8   9        3.19       18.60      7.15 o 
  -8   8   9        0.79        3.52      9.82 o 
  -7   8   9       69.32       41.52     29.66 o 
  -6   8   9      388.21      465.81     16.34 o 
  -5   8   9     1124.02     1014.44     26.39 o 
  -4   8   9      542.43      689.30     15.47 o 
  -3   8   9       34.61       32.34      7.11 o 
  -2   8   9       88.66      104.39     17.23 o 
  -1   8   9      638.43      636.62     16.23 o 
   0   8   9      326.41      319.12     12.74 o 
   1   8   9     1284.61     1353.78     27.60 o 
   2   8   9       21.58       23.08      6.29 o 
   3   8   9      130.43      130.59     16.72 o 
   4   8   9       76.05       89.86     14.51 o 
   5   8   9      107.25      122.47     18.19 o 
   6   8   9       91.11      123.18     17.27 o 
   7   8   9       51.94       68.52     10.59 o 
   8   8   9      287.05      292.14     23.56 o 
   9   8   9       90.12       75.16     16.18 o 
  10   8   9        0.11        2.90      9.57 o 
 -10   9   9       43.30       41.31     19.92 o 
  -9   9   9        6.98       15.19     17.49 o 
  -8   9   9      325.34      279.30     53.56 o 
  -7   9   9        7.23       51.25     14.66 o 
  -6   9   9        1.15       11.82     14.82 o 
  -5   9   9       10.57       14.33      4.70 o 
  -4   9   9        0.35        4.25      7.06 o 
  -3   9   9        9.87       10.22      4.14 o 
  -2   9   9     1848.38     1890.46     30.30 o 
  -1   9   9      224.27      218.99     17.33 o 
   0   9   9       93.46       95.85     14.21 o 
   1   9   9      147.52      148.97     21.31 o 
   2   9   9       12.06       22.78      5.06 o 
   3   9   9      304.87      319.06     20.83 o 
   4   9   9       89.56      107.91     15.16 o 
   5   9   9      360.36      340.35     15.59 o 
   6   9   9      337.45      379.47     14.70 o 
   7   9   9      354.74      314.20     22.87 o 
   8   9   9      443.56      512.37     24.88 o 
   9   9   9        1.88       16.46      9.09 o 
  -9  10   9      260.49      280.77     73.47 o 
  -8  10   9      273.93      275.11     72.60 o 
  -7  10   9       99.57       63.89     31.55 o 
  -6  10   9      145.57      141.10     32.69 o 
  -5  10   9        8.35        1.59      7.11 o 
  -4  10   9      106.17      116.59     26.26 o 
  -3  10   9      499.97      484.40     18.81 o 
  -2  10   9      838.99      887.57     20.86 o 
  -1  10   9      527.04      537.64     13.95 o 
   0  10   9      597.42      597.09     15.90 o 
   1  10   9      142.18      162.53     25.73 o 
   2  10   9        0.24        0.91      9.86 o 
   3  10   9       25.59       20.98      7.81 o 
   4  10   9        1.01        8.12      7.39 o 
   5  10   9       23.94       13.72      5.51 o 
   6  10   9      110.05      105.71     17.83 o 
   7  10   9       94.78       78.46     14.87 o 
   8  10   9      466.10      493.14     23.61 o 
   9  10   9       89.82       67.27     16.55 o 
  -9  11   9       62.43       52.41     20.06 o 
  -8  11   9       19.76       28.33     16.86 o 
  -7  11   9       99.83       48.72     27.47 o 
  -6  11   9       14.51       19.13     12.61 o 
  -5  11   9        9.18       24.38     13.86 o 
  -4  11   9       63.87       69.31     11.98 o 
  -3  11   9       33.83       24.91     10.63 o 
  -2  11   9        0.42       16.29      5.09 o 
  -1  11   9      283.55      252.18     11.01 o 
   0  11   9      166.38      157.82     27.91 o 
   1  11   9       86.17       87.93     15.74 o 
   2  11   9      295.68      326.82     15.68 o 
   3  11   9       87.50       75.55     10.86 o 
   4  11   9       10.69        7.14      4.83 o 
   5  11   9      263.53      231.44     22.44 o 
   6  11   9      154.27      136.74     29.56 o 
   7  11   9      311.16      251.96     23.44 o 
   8  11   9       11.58       14.46     12.29 o 
  -8  12   9      344.93      327.44     26.81 o 
  -7  12   9        0.86       15.39     17.15 o 
  -6  12   9     1026.63     1187.01     51.05 o 
  -5  12   9       11.33       13.03     10.46 o 
  -4  12   9      149.51      142.64     37.99 o 
  -3  12   9        0.00        4.05      6.65 o 
  -2  12   9      650.80      680.34     17.55 o 
  -1  12   9      262.16      316.48     19.11 o 
   0  12   9      637.48      681.23     18.16 o 
   1  12   9        0.10        1.61      7.41 o 
   2  12   9      131.94      119.50     26.58 o 
   3  12   9      229.17      216.26     15.86 o 
   4  12   9      100.93       90.75     14.59 o 
   5  12   9       59.14       67.47     11.77 o 
   6  12   9       57.67       50.47     20.97 o 
   7  12   9       20.61        8.51     11.73 o 
  -7  13   9       32.57       28.08     15.85 o 
  -6  13   9        0.79        9.27      9.99 o 
  -5  13   9       11.94       21.94     17.04 o 
  -4  13   9      249.20      242.74     82.47 o 
  -3  13   9        1.35        1.43     11.94 o 
  -2  13   9       38.59       23.61     11.12 o 
  -1  13   9        0.83        3.64      5.66 o 
   0  13   9        8.76       16.06      8.09 o 
   1  13   9      144.46      117.17     27.29 o 
   2  13   9       28.36       21.77      8.17 o 
   3  13   9       44.44       41.48     10.30 o 
   4  13   9       38.56       30.03      7.92 o 
   5  13   9       90.80       72.39     19.83 o 
   6  13   9      162.92      135.54     37.93 o 
  -6  14   9       43.75       32.37     26.77 o 
  -5  14   9      114.52      118.62     39.13 o 
  -4  14   9        4.99       -0.31     16.06 o 
  -3  14   9      185.61      208.08     58.39 o 
  -2  14   9      246.76      224.52     16.52 o 
  -1  14   9      153.46      125.44     30.67 o 
   0  14   9      222.30      253.89     25.29 o 
   1  14   9        1.46        7.20      6.85 o 
   2  14   9       79.40       52.61     16.42 o 
   3  14   9       58.75       59.76     16.26 o 
   4  14   9       96.86       93.61     29.67 o 
   5  14   9      168.85      186.48     33.39 o 
  -4  15   9      101.39       89.92     29.75 o 
  -3  15   9       77.44       89.51     31.28 o 
  -2  15   9      104.19       82.17     41.83 o 
  -1  15   9       97.32       90.34     32.70 o 
   0  15   9        2.36        2.93      8.89 o 
   1  15   9       88.29       81.74     25.79 o 
   2  15   9       44.27       38.14     17.07 o 
   3  15   9       18.77       16.33     13.80 o 
   4  15   9        3.50        0.87      7.82 o 
  -1  16   9        1.66       11.02     13.24 o 
   0  16   9       98.80       87.27     29.93 o 
 -10   0  10       43.84       30.63      8.29 o 
  -8   0  10      317.65      319.27     16.78 o 
  -6   0  10      881.54      807.59     21.58 o 
  -4   0  10     3325.70     3474.14     61.08 o 
  -2   0  10      225.90      235.77     18.96 o 
   0   0  10      184.44      181.07     36.61 o 
   2   0  10      563.58      444.05     18.97 o 
   4   0  10     1712.30     1708.58     72.95 o 
   6   0  10      876.81      881.43     29.38 o 
   8   0  10      118.38      152.79     26.37 o 
  10   0  10       40.04       38.71     29.76 o 
 -11   1  10        7.01       13.62      5.59 o 
 -10   1  10        2.37       -1.34      6.99 o 
  -9   1  10        9.68       17.09      6.18 o 
  -8   1  10      151.24      168.62     20.73 o 
  -7   1  10      235.20      249.07     12.92 o 
  -6   1  10      412.69      402.46     11.02 o 
  -5   1  10       82.22      100.72     12.14 o 
  -4   1  10      510.09      510.79     10.31 o 
  -3   1  10       96.35      106.31     15.22 o 
  -2   1  10     1599.66     1680.99     38.18 o 
  -1   1  10       85.94      100.81     15.33 o 
   0   1  10      623.18      582.37     16.63 o 
   1   1  10        1.75        3.54      5.53 o 
   2   1  10       87.26       76.62     11.17 o 
   3   1  10        0.19        0.18      6.91 o 
   4   1  10      912.90      883.49     20.20 o 
   5   1  10       50.63       56.36     10.42 o 
   6   1  10      115.25      134.56     16.11 o 
   7   1  10        0.72        6.24      8.17 o 
   8   1  10      523.40      564.31     17.64 o 
   9   1  10       16.16       18.15      5.68 o 
  10   1  10       32.93       35.17     16.81 o 
  11   1  10      107.27      116.09     17.87 o 
 -11   2  10      244.20      280.17     19.98 o 
 -10   2  10        7.66       13.52     11.06 o 
  -9   2  10      798.88      882.44     19.86 o 
  -8   2  10      244.34      247.64     17.31 o 
  -7   2  10      393.92      421.53     12.81 o 
  -6   2  10      785.87      772.82     16.01 o 
  -5   2  10       99.94      104.35     15.58 o 
  -4   2  10      717.55      698.26     12.71 o 
  -3   2  10      407.32      472.10     15.60 o 
  -2   2  10      123.78      134.51     18.10 o 
  -1   2  10      132.64      141.49     22.91 o 
   0   2  10     2124.36     2164.41     55.26 o 
   1   2  10      950.61      964.02     26.49 o 
   2   2  10     2604.52     2728.31     64.84 o 
   3   2  10       69.98       69.18     10.51 o 
   4   2  10      456.34      453.08     13.92 o 
   5   2  10      291.70      312.11     21.03 o 
   6   2  10      255.94      224.97     25.05 o 
   7   2  10      485.65      452.88     17.28 o 
   8   2  10      571.97      622.15     23.09 o 
   9   2  10       57.21       66.46     10.24 o 
  10   2  10      270.26      291.24     39.43 o 
  11   2  10       17.62       19.64      6.23 o 
 -11   3  10       49.50       53.00     18.31 o 
 -10   3  10       74.58       64.10     24.66 o 
  -9   3  10       35.55       36.34     20.66 o 
  -8   3  10      192.61      181.12      9.74 o 
  -7   3  10      522.09      527.51     18.26 o 
  -6   3  10      102.04       91.89     13.00 o 
  -5   3  10      195.37      189.61     11.61 o 
  -4   3  10        0.16       -0.56      3.99 o 
  -3   3  10      465.43      447.40      9.66 o 
  -2   3  10        2.95        9.92      4.91 o 
  -1   3  10      240.57      239.65     13.34 o 
   0   3  10     1004.62      961.65     31.11 o 
   1   3  10      124.29      150.92     22.08 o 
   2   3  10       13.43       14.11      6.54 o 
   3   3  10      176.34      157.09     22.11 o 
   4   3  10      335.42      325.30     14.98 o 
   5   3  10      112.81      178.08     25.83 o 
   6   3  10       22.56       15.66      7.25 o 
   7   3  10      888.47      971.45     24.33 o 
   8   3  10       32.68       39.84      8.39 o 
   9   3  10       21.92       19.10      6.74 o 
  10   3  10        0.02        1.30      7.33 o 
  11   3  10       30.85       40.14     11.16 o 
 -11   4  10        0.37      -11.04     14.57 o 
 -10   4  10       78.61       54.84     25.33 o 
  -9   4  10       80.20       70.94     19.93 o 
  -8   4  10        6.85        6.09      4.93 o 
  -7   4  10      228.79      212.01     16.83 o 
  -6   4  10      368.14      368.64     12.69 o 
  -5   4  10      928.38      930.56     18.13 o 
  -4   4  10      270.70      226.00      9.86 o 
  -3   4  10      239.76      249.20     11.10 o 
  -2   4  10        1.49        8.65      6.93 o 
  -1   4  10       66.90       69.04      8.34 o 
   0   4  10      570.47      584.91     15.16 o 
   1   4  10      961.92      978.46     31.56 o 
   2   4  10     1001.52      995.04     21.20 o 
   3   4  10      659.41      692.49     20.33 o 
   4   4  10      762.69      781.21     23.45 o 
   5   4  10      143.98      120.43     14.77 o 
   6   4  10      178.03      191.06     23.90 o 
   7   4  10        1.03       -6.02      9.61 o 
   8   4  10      148.80      146.40     23.16 o 
   9   4  10      758.92      793.95     23.89 o 
  10   4  10      109.50      104.10     22.95 o 
 -11   5  10      213.95      239.96     52.01 o 
 -10   5  10        3.42       16.84      7.34 o 
  -9   5  10      671.05      753.33     61.86 o 
  -8   5  10      175.39      167.09     11.01 o 
  -7   5  10      273.50      229.04     74.59 o 
  -6   5  10        7.51        3.18      3.10 o 
  -5   5  10        8.09        3.94      3.66 o 
  -4   5  10      558.06      509.13     12.21 o 
  -3   5  10     1257.29     1365.06     49.25 o 
  -2   5  10       27.60       38.64      7.02 o 
  -1   5  10      206.28      202.00     26.96 o 
   0   5  10      861.37      873.72     27.11 o 
   1   5  10      318.80      325.40     13.66 o 
   2   5  10      623.13      620.23     14.71 o 
   3   5  10     1415.68     1509.41     28.51 o 
   4   5  10       79.82       80.00     12.47 o 
   5   5  10      226.85      217.65     28.68 o 
   6   5  10      471.23      434.66     24.10 o 
   7   5  10      584.38      670.68     22.29 o 
   8   5  10       38.22       48.19      9.82 o 
   9   5  10      146.72      137.76     18.26 o 
  10   5  10        0.20        7.84      5.51 o 
 -11   6  10      137.30      105.10     34.22 o 
 -10   6  10       77.32       47.43     25.36 o 
  -9   6  10        5.02       -6.31     16.73 o 
  -8   6  10       70.31       72.04     20.29 o 
  -7   6  10       30.69       29.36      6.09 o 
  -6   6  10       11.07        3.69      6.97 o 
  -5   6  10      125.48      105.31     11.77 o 
  -4   6  10      348.20      335.21      9.85 o 
  -3   6  10      205.94      204.63     10.90 o 
  -2   6  10        0.04        6.04      6.83 o 
  -1   6  10      208.69      198.66     26.36 o 
   0   6  10      839.53      840.45     33.85 o 
   1   6  10      693.57      733.32     19.88 o 
   2   6  10       80.40       77.80     11.52 o 
   3   6  10      656.33      634.58     17.26 o 
   4   6  10      508.76      533.25     18.47 o 
   5   6  10       43.27       35.71      6.52 o 
   6   6  10       69.04       82.18     14.22 o 
   7   6  10       88.88       71.16     13.83 o 
   8   6  10       18.55       36.89      6.13 o 
   9   6  10        1.04        2.06      7.53 o 
  10   6  10      102.92       82.91     21.71 o 
 -10   7  10      126.62      153.53     38.91 o 
  -9   7  10      613.37      688.70     28.34 o 
  -8   7  10       67.94       57.89     19.07 o 
  -7   7  10       30.78       21.80      9.56 o 
  -6   7  10       11.66       13.54      6.88 o 
  -5   7  10       58.35       72.30     14.46 o 
  -4   7  10       41.61       29.40      5.63 o 
  -3   7  10       17.12       22.66      6.14 o 
  -2   7  10      239.23      227.97      9.89 o 
  -1   7  10      620.15      656.38     16.70 o 
   0   7  10      125.64      154.00     22.96 o 
   1   7  10       13.07       14.47      5.94 o 
   2   7  10        0.90        2.67      4.95 o 
   3   7  10       69.35       59.34      8.98 o 
   4   7  10       57.25       65.31      9.99 o 
   5   7  10      422.43      436.02     19.16 o 
   6   7  10       13.78       14.59      6.81 o 
   7   7  10       37.18       49.49     11.40 o 
   8   7  10       50.69       44.60     13.63 o 
   9   7  10      153.69      169.95     32.99 o 
 -10   8  10      204.20      160.71     69.81 o 
  -9   8  10        9.75       22.57     12.49 o 
  -8   8  10       60.12       50.71     10.41 o 
  -7   8  10       27.21      -11.52     20.70 o 
  -6   8  10      164.36      168.48     27.01 o 
  -5   8  10       83.12       51.64     15.17 o 
  -4   8  10      254.68      273.93     11.18 o 
  -3   8  10        0.96       13.20      3.57 o 
  -2   8  10       17.14       13.33      6.82 o 
  -1   8  10      138.53      131.28     17.57 o 
   0   8  10       17.81       22.01      8.10 o 
   1   8  10       43.14       55.63     10.34 o 
   2   8  10      223.51      214.94     25.56 o 
   3   8  10       76.16       71.75      8.59 o 
   4   8  10       25.57       17.30      7.88 o 
   5   8  10      264.74      270.92     18.01 o 
   6   8  10        0.93       -5.58      8.29 o 
   7   8  10      104.22      108.51     14.31 o 
   8   8  10       48.53       26.78      7.34 o 
   9   8  10       56.61       46.32     13.95 o 
  -9   9  10      218.59      217.42     62.09 o 
  -8   9  10       56.81       54.95     16.70 o 
  -7   9  10      737.36      810.12     58.30 o 
  -6   9  10        0.86       17.51     15.59 o 
  -5   9  10      364.24      371.04     15.26 o 
  -4   9  10       44.00       58.04     11.83 o 
  -3   9  10       96.46       92.06     14.00 o 
  -2   9  10       34.06       37.90      8.01 o 
  -1   9  10     1659.02     1774.71     33.36 o 
   0   9  10       76.05       72.42     10.75 o 
   1   9  10       41.54       52.37      8.26 o 
   2   9  10      122.55       97.28     17.51 o 
   3   9  10       12.30       14.09      5.62 o 
   4   9  10      590.95      592.25     15.09 o 
   5   9  10      102.93      120.98     16.15 o 
   6   9  10       22.19       25.30      8.33 o 
   7   9  10       40.64       33.93      9.20 o 
   8   9  10      258.66      205.69     44.93 o 
   9   9  10      119.73      105.43     27.99 o 
  -9  10  10       92.58      131.82     32.46 o 
  -8  10  10        4.94        3.16     10.99 o 
  -7  10  10       27.61       30.13     10.09 o 
  -6  10  10        3.13       37.01     17.51 o 
  -5  10  10        5.38       13.20     18.93 o 
  -4  10  10       13.52       25.84      6.72 o 
  -3  10  10       28.36       24.90      7.57 o 
  -2  10  10        7.12        7.40      5.32 o 
  -1  10  10       14.38        0.25      7.23 o 
   0  10  10       16.98       10.65      5.04 o 
   1  10  10      286.33      289.57     25.71 o 
   2  10  10       45.26       46.35      8.74 o 
   3  10  10       50.99       43.87      9.00 o 
   4  10  10      125.34      102.58     19.22 o 
   5  10  10       13.85       22.51      7.09 o 
   6  10  10      201.27      194.29     29.65 o 
   7  10  10      387.21      361.89     39.41 o 
   8  10  10      453.42      481.75     45.24 o 
  -8  11  10       28.48       21.57     23.67 o 
  -7  11  10       63.75       59.83     33.74 o 
  -6  11  10        1.39       28.78     21.49 o 
  -5  11  10      577.44      637.47     33.54 o 
  -4  11  10       49.22       68.10     15.42 o 
  -3  11  10      219.69      260.34     14.62 o 
  -2  11  10      243.54      244.12     43.32 o 
  -1  11  10       24.39       28.24      8.19 o 
   0  11  10      100.35       79.44     12.98 o 
   1  11  10      121.85      115.14     15.66 o 
   2  11  10        0.05        8.20      5.67 o 
   3  11  10       48.93       38.31      9.82 o 
   4  11  10      352.35      417.09     30.50 o 
   5  11  10       35.35       26.27     11.17 o 
   6  11  10       82.85       65.19     14.51 o 
   7  11  10      430.64      500.82     87.78 o 
  -7  12  10      118.49      138.89     46.32 o 
  -6  12  10       84.01       84.91     39.70 o 
  -5  12  10        6.16       -3.03     11.36 o 
  -4  12  10      139.57      191.89     45.20 o 
  -3  12  10      343.60      376.39     14.76 o 
  -2  12  10      576.23      575.19     21.96 o 
  -1  12  10      210.82      162.61     42.65 o 
   0  12  10      132.57       97.47     24.34 o 
   1  12  10       72.73       60.87     11.67 o 
   2  12  10        9.61       13.10      5.21 o 
   3  12  10      144.86      113.98     27.06 o 
   4  12  10        0.51        2.73      9.38 o 
   5  12  10      107.06       97.45     20.18 o 
   6  12  10      149.84      127.69     29.51 o 
  -6  13  10       14.15       -3.01     18.98 o 
  -5  13  10        0.56       -0.77     15.83 o 
  -4  13  10       45.20       35.26     16.12 o 
  -3  13  10      161.59      129.69     57.75 o 
  -2  13  10        2.86        9.68      8.25 o 
  -1  13  10      270.94      308.54     48.57 o 
   0  13  10      129.03      113.50     29.43 o 
   1  13  10       30.41       25.00      9.28 o 
   2  13  10      254.78      280.32     13.99 o 
   3  13  10        0.56        8.03      4.51 o 
   4  13  10       60.67       40.94      9.67 o 
   5  13  10        0.20       13.33      8.74 o 
  -5  14  10       80.79       90.68     32.43 o 
  -4  14  10      136.52      156.66     60.36 o 
  -3  14  10      115.14      144.60     50.24 o 
  -2  14  10       17.60       25.93     15.36 o 
  -1  14  10       19.23       23.83      9.22 o 
   0  14  10      476.18      560.98     22.46 o 
   1  14  10       24.75       22.48     14.25 o 
   2  14  10       81.02       87.28     28.63 o 
   3  14  10       56.61       54.99     17.30 o 
   4  14  10        3.26        8.94      7.06 o 
  -2  15  10       34.09       38.08     11.81 o 
  -1  15  10      109.59       84.64     27.49 o 
   0  15  10       22.22       20.63      9.93 o 
   1  15  10       33.36       24.49     12.44 o 
   2  15  10        0.02        5.50     11.96 o 
  -9   0  11       43.66       58.56     21.05 o 
  -7   0  11        0.87       14.43      5.23 o 
  -5   0  11      251.37      243.96     14.53 o 
  -3   0  11       86.54       88.78     17.32 o 
  -1   0  11        8.35       12.21     11.41 o 
   1   0  11      160.30      189.24     43.72 o 
   3   0  11     2032.15     2082.04     50.59 o 
   5   0  11      394.56      290.83     52.76 o 
   7   0  11       17.91       19.66      8.63 o 
   9   0  11      217.21      238.41     55.82 o 
 -11   1  11      199.74      162.68     60.48 o 
 -10   1  11      252.37      242.40     61.46 o 
  -9   1  11      710.75      719.65     23.01 o 
  -8   1  11        7.41        9.67      5.33 o 
  -7   1  11      267.55      300.15     10.33 o 
  -6   1  11       85.86       86.82     13.46 o 
  -5   1  11      928.70      926.55     19.76 o 
  -4   1  11      171.21      173.34     24.16 o 
  -3   1  11       89.25       85.62     15.12 o 
  -2   1  11       25.64       13.38      5.14 o 
  -1   1  11        6.87        8.42      5.78 o 
   0   1  11      456.54      436.28     11.52 o 
   1   1  11     3182.05     3262.13     42.31 o 
   2   1  11       33.91       25.58      6.57 o 
   3   1  11      670.48      727.04     21.85 o 
   4   1  11      276.80      315.96     17.97 o 
   5   1  11      149.19      172.72     26.70 o 
   6   1  11        4.00        9.44      7.46 o 
   7   1  11       49.46       73.85     18.80 o 
   8   1  11       52.45       62.71      9.76 o 
   9   1  11       85.49      108.00     18.81 o 
  10   1  11      620.35      730.58     34.07 o 
 -11   2  11       67.77       56.36     15.19 o 
 -10   2  11      196.57      178.87     46.92 o 
  -9   2  11        1.97       13.30      9.93 o 
  -8   2  11      375.73      374.11     11.39 o 
  -7   2  11      713.57      698.57     11.87 o 
  -6   2  11        0.09       -0.34      4.55 o 
  -5   2  11      344.54      291.94     14.24 o 
  -4   2  11        0.69       -8.66      7.43 o 
  -3   2  11       14.57       13.40      5.86 o 
  -2   2  11      314.19      305.58     12.40 o 
  -1   2  11     1651.16     1613.09     35.98 o 
   0   2  11      124.37      121.26     17.49 o 
   1   2  11      278.78      260.39     35.82 o 
   2   2  11      336.78      346.15     14.57 o 
   3   2  11       82.94       69.21     14.16 o 
   4   2  11      121.75      111.60     12.07 o 
   5   2  11      996.59      892.95     42.91 o 
   6   2  11      240.91      186.73     25.66 o 
   7   2  11      123.95      126.56     17.09 o 
   8   2  11       49.70       40.09      9.41 o 
   9   2  11        3.99        1.04      9.07 o 
  10   2  11       89.50       79.34     15.32 o 
 -11   3  11       16.49       17.70     10.56 o 
 -10   3  11       14.78       20.30     10.60 o 
  -9   3  11        6.44       33.92      9.43 o 
  -8   3  11      337.34      325.70     11.91 o 
  -7   3  11      290.54      295.85     13.93 o 
  -6   3  11      161.39      142.13     11.20 o 
  -5   3  11      578.46      497.42     13.88 o 
  -4   3  11        0.40        2.07      6.24 o 
  -3   3  11      637.15      629.37     30.81 o 
  -2   3  11       95.26      105.55     14.78 o 
  -1   3  11      491.40      492.20     16.66 o 
   0   3  11      557.23      526.89     17.12 o 
   1   3  11       68.64       72.55      9.73 o 
   2   3  11      265.77      348.09     22.38 o 
   3   3  11      311.69      309.28     14.29 o 
   4   3  11       13.59       20.01      9.74 o 
   5   3  11       72.87      100.38     13.25 o 
   6   3  11        0.35        1.36      9.93 o 
   7   3  11      164.18      155.93     23.75 o 
   8   3  11       88.30       79.12     14.41 o 
   9   3  11        0.74       12.55      6.80 o 
  10   3  11        4.49        7.02      7.41 o 
 -11   4  11       81.00       73.66     25.83 o 
 -10   4  11      236.72      278.36     29.44 o 
  -9   4  11       81.48       69.93     33.83 o 
  -8   4  11       47.86       51.02     13.11 o 
  -7   4  11       46.58       36.45      8.03 o 
  -6   4  11      175.03      123.53     19.73 o 
  -5   4  11      353.39      352.18     13.86 o 
  -4   4  11      218.54      184.86     22.54 o 
  -3   4  11        3.50        6.31      4.51 o 
  -2   4  11      162.93      167.46     13.75 o 
  -1   4  11      128.15      158.26     20.09 o 
   0   4  11       17.26       14.84      4.96 o 
   1   4  11      169.50      178.37     20.96 o 
   2   4  11       69.06       81.06     10.21 o 
   3   4  11       15.75       18.85      6.60 o 
   4   4  11       30.54       34.70      8.26 o 
   5   4  11       14.06       17.66      9.63 o 
   6   4  11      143.66      164.47     17.25 o 
   7   4  11       58.76       58.36     12.33 o 
   8   4  11       65.97       58.19      8.83 o 
   9   4  11        1.54        8.23      6.22 o 
  10   4  11       81.78       78.74     18.25 o 
 -10   5  11      282.69      264.42     62.92 o 
  -9   5  11       27.64       21.05     11.60 o 
  -8   5  11      413.60      383.27     38.78 o 
  -7   5  11      591.46      558.83     68.08 o 
  -6   5  11       25.26       40.82      7.99 o 
  -5   5  11       70.01       98.42     12.82 o 
  -4   5  11        3.37        6.02      3.46 o 
  -3   5  11        3.20        6.12      4.89 o 
  -2   5  11       37.51       29.27      6.72 o 
  -1   5  11      635.01      681.10     17.48 o 
   0   5  11     1502.94     1545.01     31.18 o 
   1   5  11      308.35      311.93     28.19 o 
   2   5  11       11.09       12.71      7.23 o 
   3   5  11      533.78      576.62     21.04 o 
   4   5  11      197.13      194.49     28.91 o 
   5   5  11       35.32       39.88      9.04 o 
   6   5  11      164.62      204.93     26.42 o 
   7   5  11        5.59       22.96      8.59 o 
   8   5  11       91.28      100.47     13.59 o 
   9   5  11      794.29      859.68     32.15 o 
 -10   6  11      586.37      703.14     31.39 o 
  -9   6  11        9.84       13.63     13.07 o 
  -8   6  11      328.74      395.50     96.59 o 
  -7   6  11       82.04       69.56     12.09 o 
  -6   6  11      612.10      628.14     24.36 o 
  -5   6  11       22.25       24.93      5.54 o 
  -4   6  11       37.73       39.76      8.48 o 
  -3   6  11       17.36       18.69      5.50 o 
  -2   6  11      976.34     1056.68     29.40 o 
  -1   6  11       27.79       20.92      5.44 o 
   0   6  11     3477.72     3627.10     51.19 o 
   1   6  11      221.25      215.56     31.97 o 
   2   6  11      599.58      603.76     23.83 o 
   3   6  11        3.80        3.07      6.72 o 
   4   6  11      371.66      308.73     29.99 o 
   5   6  11      128.56      118.94     17.61 o 
   6   6  11      455.12      539.34     24.44 o 
   7   6  11      268.70      242.81     49.80 o 
   8   6  11       22.44       15.29     11.88 o 
   9   6  11       95.25       66.50     20.12 o 
 -10   7  11      242.64      244.15     74.12 o 
  -9   7  11        0.06       -1.88     18.25 o 
  -8   7  11       51.14       68.03     18.63 o 
  -7   7  11       93.10       93.02     32.73 o 
  -6   7  11      217.95      191.33     38.36 o 
  -5   7  11       59.46       71.53     11.51 o 
  -4   7  11        1.61       -0.34      4.60 o 
  -3   7  11        0.03        4.66      7.20 o 
  -2   7  11     1131.84     1084.83     23.16 o 
  -1   7  11       35.56       21.24      6.40 o 
   0   7  11        6.54       10.11      7.17 o 
   1   7  11       56.00       57.68      9.84 o 
   2   7  11       36.89       28.41      8.70 o 
   3   7  11      197.56      206.01     23.83 o 
   4   7  11        0.05        4.29      8.74 o 
   5   7  11      491.74      447.92     24.01 o 
   6   7  11       32.72       23.90      6.96 o 
   7   7  11        1.17       12.11     11.17 o 
   8   7  11       11.37       18.26      7.99 o 
   9   7  11       13.17       13.07      6.40 o 
  -9   8  11       45.79       41.01     19.13 o 
  -8   8  11      256.58      295.64     56.36 o 
  -7   8  11        0.03       13.97     16.24 o 
  -6   8  11      273.48      291.41     34.28 o 
  -5   8  11        5.62        0.93      8.66 o 
  -4   8  11      178.42      190.90     20.04 o 
  -3   8  11      518.73      520.40     14.39 o 
  -2   8  11     1188.68     1270.84     21.39 o 
  -1   8  11      419.22      382.81     13.97 o 
   0   8  11      688.19      699.30     23.24 o 
   1   8  11      157.10      146.15     20.92 o 
   2   8  11       81.05       98.65     14.92 o 
   3   8  11       94.20       92.57     14.32 o 
   4   8  11      776.75      753.85     21.09 o 
   5   8  11       38.47       42.01      8.28 o 
   6   8  11      277.88      300.57     24.59 o 
   7   8  11       82.10       78.33     14.80 o 
   8   8  11       90.14      108.78     19.36 o 
  -9   9  11        1.33       -5.41     23.00 o 
  -8   9  11       16.13       17.94     18.10 o 
  -7   9  11        2.57       -6.18     16.14 o 
  -6   9  11      240.60      266.48     50.67 o 
  -5   9  11       25.11       19.06      8.43 o 
  -4   9  11       10.89       19.96      7.67 o 
  -3   9  11       97.40       77.81     13.39 o 
  -2   9  11       89.74       60.57     14.38 o 
  -1   9  11      731.75      747.71     15.23 o 
   0   9  11       27.01       26.96      8.08 o 
   1   9  11        1.23       -0.88      7.74 o 
   2   9  11       46.43       57.32      9.89 o 
   3   9  11       27.09       18.94      7.22 o 
   4   9  11      140.52      142.82     21.16 o 
   5   9  11       10.19        4.99      8.56 o 
   6   9  11       13.27       20.93      6.97 o 
   7   9  11      104.26       87.08     15.44 o 
   8   9  11       18.65       10.60      7.60 o 
  -8  10  11      148.68      178.31     75.87 o 
  -7  10  11       12.12       18.38     13.76 o 
  -6  10  11      145.31      172.68     56.16 o 
  -5  10  11        0.10       13.63     22.28 o 
  -4  10  11      147.04      123.88     29.39 o 
  -3  10  11       28.70       15.16      7.24 o 
  -2  10  11      346.94      373.44     19.71 o 
  -1  10  11       29.30       21.99      6.45 o 
   0  10  11      167.09      174.13     30.03 o 
   1  10  11       79.00       78.48     13.43 o 
   2  10  11      196.70      159.06     30.82 o 
   3  10  11        5.45        5.35      7.34 o 
   4  10  11      218.74      202.54     36.31 o 
   5  10  11       41.92       34.93      9.28 o 
   6  10  11        3.48       10.83      4.98 o 
   7  10  11      149.11      119.82     22.91 o 
  -7  11  11       90.43       74.95     24.91 o 
  -6  11  11       85.40       78.56     33.14 o 
  -5  11  11       18.72       12.33     11.03 o 
  -4  11  11       56.10       41.52     21.52 o 
  -3  11  11      112.35       83.37     17.51 o 
  -2  11  11       66.63       76.26     14.78 o 
  -1  11  11       12.07        1.49      5.89 o 
   0  11  11       12.38       20.06      7.84 o 
   1  11  11      211.24      222.76     37.66 o 
   2  11  11      373.39      382.90     14.48 o 
   3  11  11        2.27        6.35      5.23 o 
   4  11  11      151.73      111.10     22.94 o 
   5  11  11      109.15      105.24     17.63 o 
   6  11  11       39.41       31.93     10.84 o 
  -6  12  11       17.25        8.87     11.96 o 
  -5  12  11       51.24       45.45     32.61 o 
  -4  12  11       75.19       74.89     33.67 o 
  -3  12  11       75.95       44.81     10.97 o 
  -2  12  11      238.34      188.75     57.92 o 
  -1  12  11       25.30       26.39      9.74 o 
   0  12  11       91.73       81.06     17.46 o 
   1  12  11       69.95       53.34     13.92 o 
   2  12  11      140.89      108.69     26.72 o 
   3  12  11       21.58       18.09      6.73 o 
   4  12  11        3.36        5.63      6.46 o 
   5  12  11       40.22       27.83      7.99 o 
  -5  13  11        0.12       -6.77     18.13 o 
  -4  13  11        0.11       14.25      8.81 o 
  -3  13  11      140.97       88.33     31.92 o 
  -2  13  11        1.30        8.84      9.46 o 
  -1  13  11      438.44      542.50     17.91 o 
   0  13  11        7.17       16.74      6.69 o 
   1  13  11      133.54      107.86     37.42 o 
   2  13  11        3.31        5.94      6.29 o 
   3  13  11       10.23       12.10      5.43 o 
   4  13  11      155.21       82.30     23.35 o 
  -3  14  11       66.82       95.94     26.68 o 
  -2  14  11       40.30       47.69     29.56 o 
  -1  14  11      411.12      457.19     24.66 o 
   0  14  11        5.25       11.46      7.04 o 
   1  14  11       18.92        7.79      6.91 o 
   2  14  11        0.16        2.26      9.11 o 
 -10   0  12        2.05        4.65      6.60 o 
  -8   0  12      144.72      152.08     33.64 o 
  -6   0  12      656.09      670.84     17.87 o 
  -4   0  12      956.66      991.65     36.52 o 
  -2   0  12      286.48      250.96     21.89 o 
   0   0  12        3.21        7.03     11.10 o 
   2   0  12     1103.77     1131.09     40.35 o 
   4   0  12       57.54       38.97     10.76 o 
   6   0  12       26.66       25.44     10.25 o 
   8   0  12       82.25      111.97     48.74 o 
 -10   1  12        1.17       11.37      9.82 o 
  -9   1  12       15.28       20.07      6.65 o 
  -8   1  12      115.52       92.19     14.98 o 
  -7   1  12       71.36       67.29      9.19 o 
  -6   1  12      198.03      170.68     22.54 o 
  -5   1  12      257.61      245.61     13.66 o 
  -4   1  12      342.66      336.41     11.93 o 
  -3   1  12       26.36       23.72      5.29 o 
  -2   1  12       34.28       31.95      5.82 o 
  -1   1  12      518.67      522.67     14.47 o 
   0   1  12     2799.67     2826.56     52.08 o 
   1   1  12      354.31      343.53     14.76 o 
   2   1  12       10.53       14.84      6.11 o 
   3   1  12       69.94       59.43      8.82 o 
   4   1  12       34.37       36.09      6.86 o 
   5   1  12        0.26       17.75      7.39 o 
   6   1  12      882.39      910.19     36.02 o 
   7   1  12       46.05       51.33     10.67 o 
   8   1  12      311.88      271.75     51.18 o 
   9   1  12      114.88      110.26     19.73 o 
 -10   2  12        9.69        8.41      9.80 o 
  -9   2  12       15.48       11.90     11.04 o 
  -8   2  12      268.10      319.99     14.23 o 
  -7   2  12        1.07       -0.69      5.45 o 
  -6   2  12      222.38      224.76     15.41 o 
  -5   2  12       16.04       16.75      4.87 o 
  -4   2  12       87.38      107.23     15.03 o 
  -3   2  12      426.17      417.61     12.52 o 
  -2   2  12       13.47       12.67      5.28 o 
  -1   2  12      272.04      276.21     18.19 o 
   0   2  12       17.58       19.73      7.61 o 
   1   2  12      314.32      302.03     39.15 o 
   2   2  12      126.89      102.25     14.53 o 
   3   2  12      405.36      382.60     18.77 o 
   4   2  12      302.40      333.04     22.51 o 
   5   2  12       45.17       15.58      7.76 o 
   6   2  12       70.33       66.57     14.09 o 
   7   2  12       25.16       36.87      8.09 o 
   8   2  12       40.47       38.06     18.68 o 
   9   2  12       44.31       28.57     12.07 o 
 -10   3  12       57.34       80.35     20.06 o 
  -9   3  12       34.09       34.06     15.01 o 
  -8   3  12       15.92       15.61      6.72 o 
  -7   3  12       30.04       24.30      6.97 o 
  -6   3  12      104.42      113.87     13.42 o 
  -5   3  12      676.69      714.42     26.28 o 
  -4   3  12      184.69      185.26     24.03 o 
  -3   3  12      170.81      181.25     21.69 o 
  -2   3  12        8.13       11.67      5.85 o 
  -1   3  12      917.76      897.36     18.66 o 
   0   3  12      196.28      212.87     26.00 o 
   1   3  12      268.08      301.79     38.70 o 
   2   3  12       50.43       51.79     10.11 o 
   3   3  12       86.81      101.12     14.70 o 
   4   3  12       78.24       71.62     11.54 o 
   5   3  12      323.50      302.01     38.67 o 
   6   3  12       79.20       96.09     14.15 o 
   7   3  12        0.62        3.71      7.52 o 
   8   3  12      340.36      388.21     27.05 o 
   9   3  12       44.50       44.91     12.13 o 
 -10   4  12      264.09      315.48     21.47 o 
  -9   4  12       13.12      -17.76     15.49 o 
  -8   4  12       89.87      138.48     51.69 o 
  -7   4  12        0.03       -6.46      8.22 o 
  -6   4  12      181.32      176.49     24.77 o 
  -5   4  12      162.18      158.26     20.89 o 
  -4   4  12      603.60      644.26     17.66 o 
  -3   4  12       78.48       71.15     10.30 o 
  -2   4  12       90.53      104.36     13.81 o 
  -1   4  12        2.77       10.01      4.81 o 
   0   4  12       10.28       12.47      4.03 o 
   1   4  12      300.83      327.82     19.63 o 
   2   4  12      434.64      444.72     14.84 o 
   3   4  12       74.43       68.69     12.87 o 
   4   4  12      209.80      230.52     28.61 o 
   5   4  12      116.84      125.25     20.07 o 
   6   4  12      434.89      446.20     20.11 o 
   7   4  12       11.39       19.89      7.54 o 
   8   4  12      302.66      300.55     41.11 o 
   9   4  12       34.69       44.62      9.50 o 
  -9   5  12        9.40       13.50      9.89 o 
  -8   5  12        0.22        3.89      6.58 o 
  -7   5  12      102.33       91.58     24.40 o 
  -6   5  12      144.31      115.34     20.88 o 
  -5   5  12      103.57       94.47     14.96 o 
  -4   5  12        2.49        7.26      4.48 o 
  -3   5  12      117.70      135.66     19.37 o 
  -2   5  12       47.42       45.67      8.46 o 
  -1   5  12      881.40      882.35     19.43 o 
   0   5  12       11.75        9.93      4.75 o 
   1   5  12       17.90       22.49      7.74 o 
   2   5  12       14.69       14.03      5.22 o 
   3   5  12       42.74       30.79     10.86 o 
   4   5  12      469.88      480.79     16.56 o 
   5   5  12      164.60      135.04     20.38 o 
   6   5  12       25.76       26.11      7.02 o 
   7   5  12        4.14        9.58      9.78 o 
   8   5  12       75.29       51.52     10.77 o 
   9   5  12       25.01       17.46      7.24 o 
  -9   6  12       45.17       44.81     18.89 o 
  -8   6  12       20.44       16.26      7.46 o 
  -7   6  12        0.19        4.79      6.33 o 
  -6   6  12      415.93      399.82     13.06 o 
  -5   6  12      156.93      157.98     26.76 o 
  -4   6  12      238.48      250.45     13.96 o 
  -3   6  12       17.34       13.44      5.61 o 
  -2   6  12        1.61        3.25      5.75 o 
  -1   6  12       45.41       42.48      9.82 o 
   0   6  12      241.45      260.64     38.54 o 
   1   6  12       17.55       16.61      8.34 o 
   2   6  12      176.00      162.44     22.62 o 
   3   6  12      275.46      260.05     26.48 o 
   4   6  12      150.12      157.80     22.79 o 
   5   6  12       50.36       57.86      9.87 o 
   6   6  12       77.04       73.93     12.44 o 
   7   6  12       14.75       12.40      4.53 o 
   8   6  12        2.71        7.89      7.26 o 
  -9   7  12        5.24        8.54     13.39 o 
  -8   7  12       13.73       12.36     10.65 o 
  -7   7  12      169.48      176.72     58.47 o 
  -6   7  12       68.84       61.98     12.36 o 
  -5   7  12        1.98        5.34      7.09 o 
  -4   7  12       28.79       23.60      6.57 o 
  -3   7  12       42.79       46.68      6.05 o 
  -2   7  12      275.18      235.20     16.01 o 
  -1   7  12      193.12      202.94     31.35 o 
   0   7  12      139.98      155.13     24.03 o 
   1   7  12      311.08      398.82     28.50 o 
   2   7  12        0.64        6.15      8.17 o 
   3   7  12      171.47      182.35     26.74 o 
   4   7  12       74.31       79.86     10.40 o 
   5   7  12      193.63      156.25     25.13 o 
   6   7  12        8.12       16.16     10.30 o 
   7   7  12      106.77       99.46     17.46 o 
   8   7  12       38.05       35.99     15.00 o 
  -8   8  12       27.65       26.86     25.56 o 
  -7   8  12       61.07       56.57     18.47 o 
  -6   8  12      107.26       85.36     34.58 o 
  -5   8  12       94.31       84.77     17.82 o 
  -4   8  12       20.78       23.80      8.29 o 
  -3   8  12      524.03      560.12     14.73 o 
  -2   8  12      110.30      114.76     15.63 o 
  -1   8  12      226.82      239.48     15.85 o 
   0   8  12      507.20      442.61     32.28 o 
   1   8  12        9.74       20.50      6.18 o 
   2   8  12        0.84        1.63      8.90 o 
   3   8  12      527.47      541.18     21.08 o 
   4   8  12      136.78      129.86     18.00 o 
   5   8  12      672.52      742.82     81.77 o 
   6   8  12       19.99       15.72      7.17 o 
   7   8  12      282.29      311.07     25.40 o 
  -8   9  12       45.12       21.26     19.73 o 
  -7   9  12       15.70       10.17     12.09 o 
  -6   9  12        0.01       10.84      9.73 o 
  -5   9  12       78.62       75.42     14.54 o 
  -4   9  12       14.35        7.10      5.85 o 
  -3   9  12      693.41      677.16     18.41 o 
  -2   9  12        5.48        9.16      5.43 o 
  -1   9  12      511.64      513.69     14.93 o 
   0   9  12      163.59      144.84     18.03 o 
   1   9  12      603.62      654.49     24.62 o 
   2   9  12        1.33       11.80      5.52 o 
   3   9  12      573.86      586.91     25.73 o 
   4   9  12      147.80       95.85     17.57 o 
   5   9  12       63.82       46.42     11.90 o 
   6   9  12      323.13      271.70     49.17 o 
   7   9  12      174.71      158.71     25.46 o 
  -7  10  12      199.07      161.55     57.68 o 
  -6  10  12        5.49        5.71     16.02 o 
  -5  10  12       46.61       32.23     19.97 o 
  -4  10  12        0.01        0.45      9.60 o 
  -3  10  12       19.04       13.57      5.75 o 
  -2  10  12       68.36       77.76     14.60 o 
  -1  10  12       29.99       36.93      7.62 o 
   0  10  12        8.28        4.02      5.67 o 
   1  10  12      109.84      103.96     19.09 o 
   2  10  12      172.28      174.15     26.92 o 
   3  10  12        0.31       16.07      7.56 o 
   4  10  12       20.02       11.59     10.51 o 
   5  10  12       19.62       24.10      8.56 o 
   6  10  12       12.35       12.06      7.88 o 
  -6  11  12       47.31       39.01     26.55 o 
  -5  11  12      135.43      130.83     46.42 o 
  -4  11  12        5.78        8.14     12.04 o 
  -3  11  12      246.63      271.19     31.12 o 
  -2  11  12        7.89       19.72      9.53 o 
  -1  11  12     1028.84     1095.60     28.94 o 
   0  11  12       57.69       65.04     10.96 o 
   1  11  12       52.79       51.90      9.55 o 
   2  11  12      130.94      124.14     19.21 o 
   3  11  12        1.76        6.64      7.10 o 
   4  11  12        4.36       14.77      5.12 o 
   5  11  12      140.55      104.32     23.51 o 
  -5  12  12       59.81       68.09     30.46 o 
  -4  12  12        0.37      -10.12     18.06 o 
  -3  12  12       60.05       84.28     24.48 o 
  -2  12  12       12.92       21.76      9.06 o 
  -1  12  12       21.17       11.90     26.68 o 
   0  12  12        2.43        7.16      6.50 o 
   1  12  12        7.98       15.33      6.18 o 
   2  12  12        0.60        5.21      6.47 o 
   3  12  12       39.31       37.34     12.97 o 
   4  12  12      116.10       88.64     21.55 o 
  -3  13  12      241.68      229.00     71.15 o 
  -2  13  12       80.14       84.79     20.16 o 
  -1  13  12      391.16      429.89     17.60 o 
   0  13  12      113.33      104.49     32.50 o 
   1  13  12       21.22       14.90      8.01 o 
   2  13  12        1.41        8.48      6.91 o 
  -9   0  13      220.35      217.09     38.56 o 
  -7   0  13        4.17        4.31      6.00 o 
  -5   0  13      525.11      456.71     18.94 o 
  -3   0  13      834.90      807.80     24.19 o 
  -1   0  13       46.34       56.81     16.15 o 
   1   0  13      540.98      536.32     24.01 o 
   3   0  13        0.93        7.16      9.46 o 
   5   0  13       68.11      101.49     28.80 o 
   7   0  13     1044.16     1171.90     35.65 o 
  -9   1  13        6.09        9.86      8.73 o 
  -8   1  13       73.16       72.14     10.25 o 
  -7   1  13      123.70      128.40     18.72 o 
  -6   1  13        0.02       13.76      5.29 o 
  -5   1  13      475.90      503.00     21.03 o 
  -4   1  13       14.22       16.01      6.16 o 
  -3   1  13      769.57      821.89     20.22 o 
  -2   1  13      417.05      404.74     17.71 o 
  -1   1  13      347.39      331.04     41.19 o 
   0   1  13      415.61      410.22     15.97 o 
   1   1  13       60.15       62.86      9.65 o 
   2   1  13       42.84       44.42      8.70 o 
   3   1  13      190.38      191.35     28.68 o 
   4   1  13       17.01       19.24      6.69 o 
   5   1  13      503.64      560.96     18.33 o 
   6   1  13      243.32      175.20     29.01 o 
   7   1  13      331.41      263.72     43.01 o 
   8   1  13       78.52       55.99     15.27 o 
  -9   2  13        0.69       -5.25     13.38 o 
  -8   2  13        1.58       -2.07      6.14 o 
  -7   2  13       35.68       39.34      7.58 o 
  -6   2  13      545.22      536.59     21.44 o 
  -5   2  13      191.63      197.45     22.89 o 
  -4   2  13      138.02      141.41     21.81 o 
  -3   2  13        0.18       -0.65      7.40 o 
  -2   2  13       79.53       70.96     10.28 o 
  -1   2  13      168.16      182.79     20.75 o 
   0   2  13     1282.94     1321.21     29.31 o 
   1   2  13      550.93      514.09     14.49 o 
   2   2  13        3.35        3.91      8.28 o 
   3   2  13        9.45       14.64      7.03 o 
   4   2  13       29.95       29.08      8.30 o 
   5   2  13       65.07       53.97     13.92 o 
   6   2  13      305.03      280.57     37.36 o 
   7   2  13      116.28       95.50     16.58 o 
   8   2  13       13.99       25.57      9.56 o 
  -9   3  13        3.38        8.29      9.21 o 
  -8   3  13        4.56       18.39      8.84 o 
  -7   3  13      422.79      400.23     15.92 o 
  -6   3  13       85.99       86.39     11.95 o 
  -5   3  13      557.78      586.10     17.09 o 
  -4   3  13      277.69      292.06     32.05 o 
  -3   3  13       26.42       31.90      8.32 o 
  -2   3  13      712.51      666.74     15.90 o 
  -1   3  13       61.58       64.74     11.57 o 
   0   3  13      600.65      638.52     18.11 o 
   1   3  13      613.35      591.40     18.93 o 
   2   3  13      182.99      178.85     23.53 o 
   3   3  13      415.48      428.46     33.55 o 
   4   3  13       54.69       52.59     10.87 o 
   5   3  13       96.59      116.20     14.84 o 
   6   3  13       52.21       52.12      9.62 o 
   7   3  13        5.42       13.83      5.40 o 
   8   3  13       32.41       19.43      7.45 o 
  -9   4  13        7.61       12.66     12.61 o 
  -8   4  13       55.94       48.72     11.64 o 
  -7   4  13       36.58       49.09     11.02 o 
  -6   4  13      510.01      504.01     14.47 o 
  -5   4  13       32.29       43.48      8.47 o 
  -4   4  13        0.04        2.85      5.68 o 
  -3   4  13       43.95       50.27      7.65 o 
  -2   4  13      425.59      433.95     23.64 o 
  -1   4  13      772.35      848.02     24.98 o 
   0   4  13      730.92      777.14     31.88 o 
   1   4  13        0.23        9.02      7.41 o 
   2   4  13       18.74       18.79      6.47 o 
   3   4  13       71.53       68.22     11.26 o 
   4   4  13        0.14       10.36      9.57 o 
   5   4  13      122.27      106.42     18.33 o 
   6   4  13      134.70      110.63     17.47 o 
   7   4  13      139.29      169.65     23.72 o 
   8   4  13      488.95      509.01     37.92 o 
  -9   5  13      127.43       85.42     32.12 o 
  -8   5  13        1.58        5.83     13.61 o 
  -7   5  13        4.90       10.21      7.51 o 
  -6   5  13       38.74       44.11     11.38 o 
  -5   5  13        2.10        4.58      7.08 o 
  -4   5  13      198.82      198.05     27.56 o 
  -3   5  13       15.75       26.57      7.13 o 
  -2   5  13      913.57      996.37     33.81 o 
  -1   5  13       10.07        9.17      7.65 o 
   0   5  13      330.75      343.69     33.85 o 
   1   5  13      159.12      156.70     24.04 o 
   2   5  13        8.88       13.63      8.64 o 
   3   5  13        0.02        8.67      4.87 o 
   4   5  13       29.61       34.75      8.88 o 
   5   5  13      143.78      149.77     26.03 o 
   6   5  13        0.67       17.01      6.61 o 
   7   5  13       11.88       17.26      7.10 o 
  -8   6  13       11.05        2.82     17.14 o 
  -7   6  13       43.09       23.63     12.89 o 
  -6   6  13       38.14       50.31      9.94 o 
  -5   6  13       71.91       71.00     16.63 o 
  -4   6  13      715.35      764.26     29.53 o 
  -3   6  13       18.65       16.87      6.92 o 
  -2   6  13      662.66      670.18     23.04 o 
  -1   6  13      109.22      106.76     14.75 o 
   0   6  13       16.36       23.87      8.96 o 
   1   6  13      163.00      168.92     22.56 o 
   2   6  13      183.64      219.28     25.88 o 
   3   6  13       43.62       58.07      8.97 o 
   4   6  13      525.58      548.89     26.16 o 
   5   6  13       53.87       61.02     13.24 o 
   6   6  13      120.36       92.08     13.90 o 
   7   6  13      219.13      198.80     39.04 o 
  -8   7  13       97.39       76.35     37.91 o 
  -7   7  13      223.96      186.56     53.62 o 
  -6   7  13        3.77        7.08     12.54 o 
  -5   7  13      148.83      128.17     26.73 o 
  -4   7  13       55.15       60.07     11.46 o 
  -3   7  13       11.92       15.22      7.14 o 
  -2   7  13      440.84      391.29     15.32 o 
  -1   7  13       72.64       67.95     11.52 o 
   0   7  13       52.46       42.84      7.98 o 
   1   7  13      172.91      186.64     22.03 o 
   2   7  13      371.45      411.25     26.21 o 
   3   7  13       72.41       65.28     11.13 o 
   4   7  13        3.54        8.11      5.64 o 
   5   7  13        8.17        9.06      5.75 o 
   6   7  13      103.93       86.51     17.07 o 
   7   7  13       11.99       14.26      7.07 o 
  -7   8  13        0.11       15.93     16.13 o 
  -6   8  13       23.47       16.66      9.60 o 
  -5   8  13        0.51       -0.03      6.38 o 
  -4   8  13      120.69      118.35     24.82 o 
  -3   8  13       19.24        9.66      9.15 o 
  -2   8  13      293.42      359.72     27.78 o 
  -1   8  13       76.60       58.77     10.65 o 
   0   8  13       86.56       83.43     15.24 o 
   1   8  13        2.99        5.48      6.51 o 
   2   8  13        7.77        9.51      6.45 o 
   3   8  13      295.13      311.68     33.55 o 
   4   8  13       65.46       60.75      9.93 o 
   5   8  13       43.66       32.90     10.45 o 
   6   8  13       80.41       88.43     15.41 o 
  -6   9  13       22.38       27.89     13.61 o 
  -5   9  13      284.04      194.29     59.20 o 
  -4   9  13       40.92       38.74     10.84 o 
  -3   9  13       79.29       76.86     15.79 o 
  -2   9  13       30.68       26.98     10.64 o 
  -1   9  13        9.68       12.60      6.09 o 
   0   9  13      112.04      119.65     15.68 o 
   1   9  13       14.02       18.87      6.10 o 
   2   9  13      263.47      270.11     26.42 o 
   3   9  13       25.34       29.02      8.07 o 
   4   9  13       41.40       36.17      7.40 o 
   5   9  13       94.45       62.33     12.15 o 
  -5  10  13        0.11       -3.09     17.58 o 
  -4  10  13      157.63      164.75     45.80 o 
  -3  10  13       44.64       61.02     14.20 o 
  -2  10  13      946.12     1032.48     23.26 o 
  -1  10  13       12.06       16.65      8.94 o 
   0  10  13      254.77      258.09     20.88 o 
   1  10  13       71.00       42.12     13.68 o 
   2  10  13      133.32      119.77     22.75 o 
   3  10  13       21.98       22.00      9.23 o 
   4  10  13       96.77       89.71     19.78 o 
  -4  11  13      312.33      241.13     82.76 o 
  -3  11  13        9.54       -9.67     10.66 o 
  -2  11  13      336.00      401.63     16.79 o 
  -1  11  13      161.76      180.45     31.76 o 
   0  11  13       49.46       39.37     14.95 o 
   1  11  13       28.25       21.32      7.33 o 
   2  11  13      353.69      397.12     32.76 o 
   3  11  13        0.77        7.73      7.70 o 
  -2  12  13       26.63       10.38      6.59 o 
  -1  12  13      190.86      176.96     37.11 o 
   0  12  13      497.59      565.93     19.47 o 
   1  12  13       14.67       19.33      6.01 o 
  -8   0  14      661.93      637.71     36.52 o 
  -6   0  14      765.01      830.99     36.43 o 
  -4   0  14       73.12       66.22     13.12 o 
  -2   0  14      177.95      180.32     31.52 o 
   0   0  14     1597.34     1658.87     77.65 o 
   2   0  14     1059.87     1093.67     66.43 o 
   4   0  14      391.36      350.67     71.95 o 
   6   0  14       20.16       24.86     12.10 o 
  -8   1  14       67.16       56.58     11.27 o 
  -7   1  14        0.21        4.60      5.78 o 
  -6   1  14       56.09       43.69      8.62 o 
  -5   1  14        7.59       12.24      6.02 o 
  -4   1  14       16.36       25.67      5.87 o 
  -3   1  14       54.15       57.92      9.68 o 
  -2   1  14       45.30       43.70      7.94 o 
  -1   1  14       81.19      108.64     16.02 o 
   0   1  14        0.79       11.78      5.18 o 
   1   1  14       17.05       12.91      6.60 o 
   2   1  14       37.76       34.21      7.40 o 
   3   1  14       29.82       21.81      6.87 o 
   4   1  14      197.27      186.18     29.59 o 
   5   1  14      113.18       98.21     16.36 o 
   6   1  14       71.65       53.58     11.76 o 
   7   1  14       13.11       14.96      8.01 o 
  -8   2  14      298.83      308.46     26.20 o 
  -7   2  14      305.24      306.62     12.01 o 
  -6   2  14        0.09        0.00      6.73 o 
  -5   2  14      207.21      200.54     25.45 o 
  -4   2  14      364.12      342.98     21.04 o 
  -3   2  14        7.16        9.03      5.65 o 
  -2   2  14      363.82      368.40     13.76 o 
  -1   2  14      463.53      470.46     13.46 o 
   0   2  14      168.78      160.91     22.43 o 
   1   2  14      228.46      236.34     28.98 o 
   2   2  14      134.80      133.07     16.80 o 
   3   2  14       53.84       51.26     12.96 o 
   4   2  14      107.98       92.40     17.41 o 
   5   2  14      282.88      227.93     35.99 o 
   6   2  14        0.24      -10.48     11.03 o 
   7   2  14      158.98      142.94     25.34 o 
  -8   3  14        8.81       15.00      9.27 o 
  -7   3  14        2.21        2.15     10.66 o 
  -6   3  14       96.31       81.58     12.97 o 
  -5   3  14       75.40       73.31     10.54 o 
  -4   3  14       77.93       65.42     11.17 o 
  -3   3  14       22.49       18.61      6.89 o 
  -2   3  14       35.84       44.16      8.27 o 
  -1   3  14      103.82      104.61     15.98 o 
   0   3  14      203.27      184.56     25.29 o 
   1   3  14       15.87       14.69      7.04 o 
   2   3  14      152.14      196.64     28.53 o 
   3   3  14       55.90       67.43     12.50 o 
   4   3  14        6.07        8.21      7.94 o 
   5   3  14        0.25       12.85      6.81 o 
   6   3  14      351.76      472.21     56.16 o 
   7   3  14       62.70       70.23     12.66 o 
  -8   4  14       43.39       63.12     18.83 o 
  -7   4  14      656.44      653.53     24.05 o 
  -6   4  14      431.51      433.89     19.58 o 
  -5   4  14        1.73        2.43      5.76 o 
  -4   4  14      518.17      539.99     16.31 o 
  -3   4  14       53.86       42.63      7.60 o 
  -2   4  14        0.64        2.08      6.31 o 
  -1   4  14      546.16      548.72     16.85 o 
   0   4  14      111.36      114.41     16.51 o 
   1   4  14        0.04       21.47      6.34 o 
   2   4  14      281.49      248.00     36.48 o 
   3   4  14      176.29      169.84     25.52 o 
   4   4  14        8.97        8.39      8.34 o 
   5   4  14        7.08       18.09      9.16 o 
   6   4  14      175.09      155.89     27.55 o 
   7   4  14        7.68        5.07      7.70 o 
  -7   5  14      114.67      110.69     22.95 o 
  -6   5  14        9.50        8.52      7.09 o 
  -5   5  14       22.11       31.64      9.07 o 
  -4   5  14        3.14        7.04      6.13 o 
  -3   5  14        0.76        0.94      6.73 o 
  -2   5  14      309.79      295.55     36.69 o 
  -1   5  14      383.36      385.76     16.79 o 
   0   5  14       56.14       74.93     12.75 o 
   1   5  14      154.87      152.33     23.48 o 
   2   5  14       53.86       46.46      8.99 o 
   3   5  14        8.78        9.01     11.97 o 
   4   5  14        1.85        8.19      5.07 o 
   5   5  14       27.00       24.67      8.37 o 
   6   5  14        4.87       10.77      8.30 o 
  -7   6  14       97.39      109.73     31.97 o 
  -6   6  14      324.75      308.83     48.60 o 
  -5   6  14      295.60      257.48     49.58 o 
  -4   6  14       70.19       77.44     18.13 o 
  -3   6  14       52.26       49.65     11.41 o 
  -2   6  14       12.70       10.59      6.44 o 
  -1   6  14       85.06       72.86     11.59 o 
   0   6  14      562.51      548.37     17.73 o 
   1   6  14       29.45       34.34      8.31 o 
   2   6  14       16.92       20.96      6.46 o 
   3   6  14        2.45       17.37      6.40 o 
   4   6  14       71.07       58.71      8.76 o 
   5   6  14        1.35        5.61      6.96 o 
   6   6  14      114.84       82.64     15.81 o 
  -6   7  14       10.56        7.03     13.65 o 
  -5   7  14      276.22      319.62     17.38 o 
  -4   7  14       28.34       16.14      6.68 o 
  -3   7  14       92.43      117.53     23.35 o 
  -2   7  14       72.88       69.49     13.17 o 
  -1   7  14     1557.05     1530.29     29.45 o 
   0   7  14      364.81      350.25     38.40 o 
   1   7  14      512.79      462.62     19.88 o 
   2   7  14        1.43        7.06      6.03 o 
   3   7  14       41.22       36.92     10.09 o 
   4   7  14       62.41       65.53     10.86 o 
   5   7  14      155.87      105.11     18.59 o 
  -6   8  14       15.13        9.77     12.45 o 
  -5   8  14        9.49        4.28      6.76 o 
  -4   8  14       28.92       25.23      8.36 o 
  -3   8  14      367.30      432.55     39.27 o 
  -2   8  14       30.21       14.63      9.06 o 
  -1   8  14       71.70       62.39     10.82 o 
   0   8  14       96.61       83.06     13.08 o 
   1   8  14      230.76      196.17     27.19 o 
   2   8  14       23.85       27.74      8.40 o 
   3   8  14        0.13       -0.03      7.34 o 
   4   8  14      160.06      161.53     25.77 o 
   5   8  14       54.51       31.92     13.86 o 
  -5   9  14      144.41      109.83     51.75 o 
  -4   9  14        0.06       11.70     11.42 o 
  -3   9  14        1.48        1.83      7.78 o 
  -2   9  14      276.40      297.79     63.42 o 
  -1   9  14      281.27      346.88     47.87 o 
   0   9  14        7.23       13.61      5.57 o 
   1   9  14       26.65       33.95      8.82 o 
   2   9  14       52.24       48.22     13.34 o 
   3   9  14      276.75      345.80     53.81 o 
   4   9  14       13.42        8.98      7.46 o 
  -3  10  14      150.95      132.71     30.97 o 
  -2  10  14        0.02        2.93     10.04 o 
  -1  10  14      577.23      606.34     26.68 o 
   0  10  14        4.15       -1.89      8.94 o 
   1  10  14      245.26      263.52     39.08 o 
   2  10  14        9.29       12.12      7.21 o 
  -7   0  15       25.57       23.89      7.85 o 
  -5   0  15      261.35      217.46     43.36 o 
  -3   0  15      326.04      275.63     39.66 o 
  -1   0  15      418.52      431.48     24.01 o 
   1   0  15        0.09       -2.39     23.13 o 
   3   0  15      289.08      210.24     50.61 o 
   5   0  15      733.07      866.49     34.13 o 
  -7   1  15      371.95      399.27     13.60 o 
  -6   1  15       31.87       32.48      7.83 o 
  -5   1  15      180.72      163.92     17.62 o 
  -4   1  15       18.36       27.37      6.61 o 
  -3   1  15      361.00      435.17     26.09 o 
  -2   1  15       11.37       13.95      5.91 o 
  -1   1  15      220.73      259.30     30.65 o 
   0   1  15       11.94       16.44      5.59 o 
   1   1  15      102.55      114.02     17.64 o 
   2   1  15       82.08       86.57     17.42 o 
   3   1  15       41.15       33.06      9.92 o 
   4   1  15       37.68       28.47      7.74 o 
   5   1  15        1.50       10.60      9.11 o 
   6   1  15        9.53       21.52      7.97 o 
  -7   2  15        0.64       12.18      9.19 o 
  -6   2  15       16.01       17.29      5.56 o 
  -5   2  15       32.42       40.76      8.00 o 
  -4   2  15      127.19      118.40     13.13 o 
  -3   2  15        9.25        9.09      8.63 o 
  -2   2  15       30.23       26.66      6.25 o 
  -1   2  15        0.72       11.79      5.03 o 
   0   2  15       14.08       15.83      6.66 o 
   1   2  15        0.38        8.07      7.32 o 
   2   2  15      114.65      108.50     15.98 o 
   3   2  15       20.88       14.07      7.10 o 
   4   2  15        5.77        8.91      7.85 o 
   5   2  15      194.83      155.25     26.53 o 
   6   2  15      119.44       97.50     17.09 o 
  -7   3  15      412.15      454.38     17.52 o 
  -6   3  15       13.77       20.12      5.38 o 
  -5   3  15      214.55      219.69     30.06 o 
  -4   3  15       46.86       40.99     10.25 o 
  -3   3  15      103.46      124.83     18.12 o 
  -2   3  15       10.31        8.20      5.99 o 
  -1   3  15      110.27      109.76     15.59 o 
   0   3  15       79.68       88.95     13.03 o 
   1   3  15      869.03      896.05     53.14 o 
   2   3  15       30.05       32.79      7.77 o 
   3   3  15      201.92      173.81     28.91 o 
   4   3  15       15.85       14.96      9.08 o 
   5   3  15      249.50      196.93     38.33 o 
  -6   4  15       14.58        8.66      8.32 o 
  -5   4  15        0.66        4.19      7.94 o 
  -4   4  15       25.32       43.11      8.56 o 
  -3   4  15       72.62       59.66     11.38 o 
  -2   4  15        0.06       -4.17      8.26 o 
  -1   4  15       84.42       84.44     10.13 o 
   0   4  15       88.24      108.12     17.71 o 
   1   4  15       24.67       20.06      9.82 o 
   2   4  15      266.58      241.32     32.78 o 
   3   4  15       48.19       38.95     11.67 o 
   4   4  15       11.61       18.92      8.31 o 
   5   4  15       32.65       42.25     13.04 o 
  -6   5  15      105.97      103.45     24.30 o 
  -5   5  15       61.86       50.95     11.02 o 
  -4   5  15      103.84       86.56     13.58 o 
  -3   5  15      105.31       88.96     15.75 o 
  -2   5  15       11.39       12.73      6.48 o 
  -1   5  15       74.36       57.05     10.06 o 
   0   5  15       73.99       86.90     15.49 o 
   1   5  15        5.43       21.55      7.31 o 
   2   5  15       10.18       15.53      7.03 o 
   3   5  15        4.70       15.76      5.38 o 
   4   5  15       13.89       17.11      6.52 o 
   5   5  15       61.74       46.78     11.43 o 
  -5   6  15      152.24      113.52     27.81 o 
  -4   6  15       63.87       51.22     14.27 o 
  -3   6  15       44.10       37.56     10.35 o 
  -2   6  15        9.89       13.23      7.23 o 
  -1   6  15      311.31      285.64     23.41 o 
   0   6  15      151.69      164.52     23.49 o 
   1   6  15       22.01       32.90      7.03 o 
   2   6  15      173.10      171.32     25.26 o 
   3   6  15      218.78      227.16     29.26 o 
   4   6  15      137.19      142.28     26.45 o 
  -4   7  15       46.41       49.75     16.96 o 
  -3   7  15       40.16       30.60      9.59 o 
  -2   7  15      180.60      179.08     23.85 o 
  -1   7  15       69.46       60.12     11.71 o 
   0   7  15        2.53       16.14      6.58 o 
   1   7  15      144.11      127.94     24.35 o 
   2   7  15      264.16      244.68     43.68 o 
   3   7  15       14.97       18.28      8.02 o 
  -3   8  15       39.60       30.53      8.79 o 
  -2   8  15       10.84       20.09      7.50 o 
  -1   8  15      350.78      344.25     28.88 o 
   0   8  15      135.93       97.00     16.87 o 
   1   8  15       96.21       72.82     13.84 o 
   2   8  15      156.64      144.31     25.10 o 
  -1   9  15       34.36       17.15      8.72 o 
   0   9  15        3.72       13.50     14.45 o 
  -4   0  16      472.62      452.38     22.89 o 
  -2   0  16        1.87       -3.02     13.50 o 
   0   0  16       61.23       66.61     12.91 o 
   2   0  16      190.21      190.13     43.73 o 
   4   0  16        1.62       11.91     10.99 o 
  -5   1  16       58.72       49.06     10.78 o 
  -4   1  16      335.98      279.69     37.30 o 
  -3   1  16      115.21       91.25     13.35 o 
  -2   1  16      579.60      602.09     21.03 o 
  -1   1  16      142.29      122.33     16.86 o 
   0   1  16      396.15      385.57     34.45 o 
   1   1  16        3.29        8.97      7.41 o 
   2   1  16       31.22       20.51      6.82 o 
   3   1  16       46.61       47.15     14.50 o 
   4   1  16       20.49       19.09      6.48 o 
  -5   2  16       28.99       23.52      6.82 o 
  -4   2  16      148.40      108.50     19.25 o 
  -3   2  16       33.12       20.64      8.02 o 
  -2   2  16      119.84      104.51     14.36 o 
  -1   2  16       12.14       24.24      9.53 o 
   0   2  16      302.02      296.36     41.05 o 
   1   2  16      193.82      181.13     30.27 o 
   2   2  16       39.53       44.40     11.36 o 
   3   2  16      221.49      176.17     29.91 o 
   4   2  16       14.76        9.25      9.17 o 
  -5   3  16      112.15       99.65     16.15 o 
  -4   3  16      326.74      293.94     23.40 o 
  -3   3  16        7.48        3.03      9.15 o 
  -2   3  16      264.17      218.04     29.11 o 
  -1   3  16       82.69       61.33     14.28 o 
   0   3  16      232.42      200.42     35.14 o 
   1   3  16       58.29       52.07     11.32 o 
   2   3  16        2.22       12.02      6.59 o 
   3   3  16       17.27       16.15      8.95 o 
  -4   4  16      229.83      210.56     35.86 o 
  -3   4  16       49.43       40.87     12.64 o 
  -2   4  16      509.75      562.02     29.23 o 
  -1   4  16       25.58       18.36      7.63 o 
   0   4  16       39.65       38.42     10.55 o 
   1   4  16      409.71      379.06     44.76 o 
   2   4  16      106.00       91.86     16.09 o 
   3   4  16       11.11        9.21     12.52 o 
  -4   5  16        7.69       12.33      6.72 o 
  -3   5  16        5.40       12.34      4.41 o 
  -2   5  16       70.78       60.89     10.40 o 
  -1   5  16        1.21        6.77      8.83 o 
   0   5  16        0.64        6.19      7.47 o 
   1   5  16        2.17       -4.12     10.40 o 
   2   5  16      180.07      139.79     29.04 o 
  -2   6  16      277.64      246.06     40.80 o 
  -1   6  16      470.96      451.90     24.57 o 
   0   6  16       72.18       57.37     10.97 o 
   1   6  16       46.68       47.98     10.49 o 
  -1   0  17       69.38       59.01     13.96 o 
  -2   1  17       64.53       66.25     12.68 o 
  -1   1  17       73.52       62.60     15.91 o 
   0   1  17       43.00       47.12     11.55 o 
  -1   2  17      650.25      657.05     29.60 o 
                                                 
